# Supplementary material for: Molecular subtypes of urothelial carcinoma are defined by specific gene regulatory systems
Source: BMC Med Genomics. 2015 May 26;8:25. doi: 10.1186/s12920-015-0101-5 (PMC4446831; doi:10.1186/s12920-015-0101-5)
Supplement: Additional file 1: Table S4. — Gene lists from SAM and QTC analyses. [file 12920_2015_101_MOESM1_ESM.xlsx]

## Sheet: SAM SCCL vs Rest. Lund data
SAM two class unpaired between SCC-like bladder tumors VS rest
UPREGULATED			DOWNREGULATED
Gene Symbol	Rank		Gene Symbol	Rank
KRT6B	1		VSIG2	1
SPRR2D	2		C10orf116	2
SPRR2A	3		FAM174B	3
SPRR2F	4		SPINK1	4
SPRR2E	5		HMGCS2	5
KRT14	6		PPFIBP2	6
DSG3	7		SNX31	7
SPRR2G	8		GATA3	8
KRT6A	9		CAPN5	9
S100A7	10		FOXA1	10
KRT5	11		CYB5A	11
KRT81	12		DHRS2	12
KLK7	13		GGT6	13
MT2A	14		TGFBR3	14
S100A7A	15		HPGD	15
SPANXA2	16		TBX3	16
SERPINA3	17		UPK2	17
LGALS7	18		BCAS1	18
CRNN	19		TRAK1	19
TMPRSS11D	20		FBP1	20
SPRR1B	21		FAM3B	21
SERPINB2	22		PPARG	22
KLK5	23		GOLT1A	23
MT1X	24		S100P	24
SBSN	25		ZBTB7C	25
MT1A	26		SNCG	26
IL13RA2	27		RAB15	27
CALML3	28		CAPS	28
IL1F9	29		PSCA	29
LCE3D	30		SLC14A1	30
SERPINA1	31		CYP4F12	31
SPANXB2	32		BQ441651	32
IL1R2	33		TLE2	33
LOX	34		CYP4B1	34
DEFB4A	35		SLC44A3	35
PTHLH	36		FMO9P	36
PI3	37		BAMBI	37
SPANXD	38		CYP4F22	38
MMP9	39		CYP2J2	39
KRT6C	40		KRT7	40
OSM	41		TMPRSS2	41
CXCL10	42		TOX3	42
APCDD1L	43		ACER2	43
MMP11	44		TBX2	44
TNFAIP6	45		GPD1L	45
IL20RB	46		ICA1	46
RBP1	47		PKHD1	47
LYNX1	48		AK024898	48
F3	49		MAOA	49
EXOG	50		BCAT2	50
RNASE7	51		RNF128	51
CCL4L2	52		C17orf28	52
IL1B	53		TMEM97	53
TMPRSS11B	54		VIPR1	54
CNFN	55		DAPK1	55
KRTDAP	56		SLC44A4	56
LAMC2	57		LARGE	57
TGM1	58		LIMCH1	58
PROK2	59		TOP2B	59
KRT16P3	60		PPP1R3C	60
TGFBI	61		SLC29A3	61
DEFB103A	62		LYPD6B	62
SERPINB4	63		AK055323	63
FAM176A	64		PLEKHA6	64
CCL8	65		CGN	65
SULF1	66		BTBD16	66
FGFBP1	67		ST3GAL5	67
CXCL5	68		PIK3C2B	68
CXCL1	69		SCNN1B	69
CPA4	70		SORL1	70
CTHRC1	71		IDH1	71
IL6	72		SCCPDH	72
CXCL2	73		ZSCAN16	73
RGS20	74		PLCE1	74
AQP9	75		PPAP2A	75
EFEMP1	76		ZFHX3	76
MT1G	77		DENND2D	77
S100A8	78		TESC	78
LAMA3	79		ZNF439	79
CCL3L1	80		ELF3	80
CHST15	81		BHMT	81
POSTN	82		FOXQ1	82
UCHL1	83		TSPAN6	83
VSNL1	84		METTL7A	84
GSDMC	85		MCF2L-AS1	85
CCL3	86		CNGA1	86
IFITM1	87		ACP6	87
MMP3	88		C8orf55	88
G0S2	89		KIAA0531	89
TUBB6	90		SCNN1G	90
MUC16	91		MYLIP	91
CDH3	92		SLC9A2	92
PLEK	93		EFCAB4A	93
PLAU	94		ACAA1	94
SERPINB3	95		KRT8	95
GABRP	96		P4HTM	96
GBP5	97		SCUBE2	97
GBP6	98		U92981	98
IL8	99		ATP8B1	99
PMEPA1	100		CAB39L	100
COL5A2	101		DNAJA4	101
WDR66	102		TM7SF2	102
COL10A1	103		PLIN4	103
TFPI2	104		LYPD6	104
SPHK1	105		TNFRSF21	105
IFIT1	106		VGLL1	106
CCL3L3	107		CEBPA	107
FAP	108		TJP3	108
KLK12	109		TOB1	109
MMP12	110		INA	110
SPP1	111		BC064139	111
KRT16	112		ZNF816	112
GPR68	113		RAB11A	113
LILRB3	114		RALGPS1	114
S100A12	115		REEP6	115
ALOX5AP	116		CXADR	116
CES1	117		ENTPD3	117
PPP1R14C	118		SEMA5A	118
TMEM158	119		MGST2	119
IFITM3	120		PAQR8	120
DHRS9	121		EEF1A2	121
CCL20	122		NR2F6	122
ZBED2	123		BTG2	123
ME1	124		AMT	124
SFRP2	125		ST3GAL4	125
C1orf110	126		KIAA1244	126
TNC	127		MCCC1	127
PPP2R2C	128		ERP27	128
CSF2	129		SLC27A2	129
COL1A1	130		SEMA6A	130
ITGA5	131		GATA2	131
SULF2	132		FAM59A	132
IDO1	133		TSPAN12	133
GZMB	134		WDR6	134
CCL4	135		C2orf15	135
CTSL2	136		BHLHE41	136
SRGN	137		CYP3A5	137
TOX2	138		GPX2	138
WARS	139		SUOX	139
CXCL11	140		SYT17	140
S100A2	141		PTPRM	141
RSAD2	142		CTSH	142
MSN	143		ERBB3	143
CAV1	144		ACSL5	144
PLAUR	145		SMAD6	145
DCBLD2	146		OSR1	146
COL5A1	147		CLDN23	147
C12orf54	148		NADSYN1	148
COL6A1	149		PLEKHG6	149
IFIT2	150		RAB25	150
CXCL6	151		TNNC1	151
PHLDA1	152		TBC1D9	152
SLC2A3	153		CCDC64B	153
CDK6	154		GRHL3	154
IFITM2	155		NIPAL1	155
HS3ST3A1	156		FER1L4	156
ISG20	157		ORMDL3	157
CD44	158		CIRBP	158
KLK10	159		SH3GLB2	159
MMP1	160		AGR2	160
GJB2	161		ITM2C	161
ANXA1	162		MSX2	162
TMPRSS11A	163		TMC7	163
PRKCDBP	164		FCRLB	164
S100A3	165		TMEM51	165
FPR1	166		ELF5	166
CDC25B	167		CAMK2N1	167
CD70	168		PPM1H	168
EMP1	169		NPAS2	169
PTPLA	170		C2orf55	170
LGALS1	171		C3orf57	171
FCER1G	172		PCBD1	172
GREM1	173		MECOM	173
COL7A1	174		ID3	174
MSLN	175		HOXB5	175
GFPT2	176		SCAP	176
C12orf75	177		ATF7IP2	177
S100A10	178		CYFIP2	178
DEFB1	179		GNL3	179
TNFRSF12A	180		EPN3	180
RHCG	181		TMEM163	181
GLIPR1	182		ALDH5A1	182
SERPINE2	183		KIAA1324L	183
DEGS1	184		ID1	184
COL1A2	185		RAP1GAP	185
TYROBP	186		ASCC2	186
SRPX	187		RAB17	187
SOD2	188		NEDD4L	188
FLNC	189		HADH	189
AEBP1	190		ZNF254	190
FCGR2A	191		FUCA1	191
C1QB	192		LRBA	192
CD14	193		GDF15	193
CDA	194		MAP7	194
PDZK1IP1	195		YPEL3	195
RHOD	196		EMX2	196
MME	197		ABHD12	197
GNLY	198		CXorf57	198
TNFRSF6B	199		DGAT2	199
COL6A3	200		C15orf17	200
C15orf48	201		OVGP1	201
AKR1B10	202		WFS1	202
IFI6	203		SLITRK6	203
HES2	204		FIG4	204
EPSTI1	205		GPRC5C	205
NOD2	206		PLS1	206
SCEL	207		ECHDC2	207
IL32	208		C10orf99	208
TNFSF13B	209		EPS8	209
KRT34	210		CDH1	210
CSTA	211		SSH3	211
IGFBP6	212		FAM13A	212
COL17A1	213		DEGS2	213
CXCL9	214		DECR1	214
BG205162	215		HSD17B2	215
SLPI	216		RAPGEFL1	216
PDPN	217		C4orf19	217
AHNAK2	218		ADCY6	218
CCL5	219		DHRS11	219
CD163	220		SLC37A1	220
GAL	221		AES	221
MT1M	222		SGPL1	222
SERPINB1	223		PNCK	223
GPX8	224		FAAH	224
ITGB2	225		PYROXD2	225
C1QC	226		AP1G2	226
ANXA3	227		ELOVL6	227
CTSK	228		SNRPN	228
MMP13	229		EU154351	229
FOXD1	230		SNORD123	230
COL16A1	231		KRT20	231
CCL2	232		PIK3IP1	232
AKR1B15	233		CXXC1	233
LY96	234		OXR1	234
C7orf10	235		ECHS1	235
ADA	236		ACOXL	236
ALDH1A1	237		ALDH4A1	237
IGF2BP3	238		PPP1R9A	238
RUNX3	239		RAI1	239
IGF2BP2	240		EVPL	240
GLIPR2	241		FABP6	241
CEACAM5	242		ZNF552	242
BCAT1	243		MMEL1	243
SFN	244		DKFZp666K117	244
MT1H	245		PLCD1	245
TMEM45A	246		AI902702	246
ITGAX	247		CRB3	247
PALLD	248		PHGR1	248
PAPPA	249		RERE	249
IER3	250		SPIRE2	250
IFIT3	251		PTP4A2	251
DQ896666	252		AF385432	252
DSC2	253		FDFT1	253
PTRF	254		PLA2G2F	254
IGFL2	255		DAP	255
CENPW	256		UCP2	256
IFI30	257		DKFZp761K0816	257
ACTN1	258		PEBP1	258
PRNP	259		SPAG4	259
C19orf59	260		LOC149134	260
STAT1	261		C10orf58	261
ECM1	262		TH	262
CPNE8	263		FZD3	263
MMP25	264		TMEM205	264
S100A9	265		PLEKHH1	265
WNT7A	266		SLC22A5	266
SIRPA	267		HSPB2-C11orf52	267
CNTNAP2	268		C8orf47	268
SOX9	269		PTCHD1	269
SLC7A7	270		ABHD14A	270
STX19	271		CBR4	271
PCOLCE2	272		PDE7B	272
NXN	273		H2AFY2	273
PCDH7	274		AX746755	274
C5orf46	275		BANK1	275
IMPA2	276		ENPP5	276
COL3A1	277		CMYA5	277
MMP10	278		PLXNB1	278
DPP4	279		PKIA	279
AXL	280		HS6ST2	280
GZMA	281		DDAH1	281
GPR109A	282		GSDMB	282
KIAA1949	283		BCKDHB	283
MFGE8	284		IDUA	284
ABCA4	285		HNMT	285
NT5E	286		SASH1	286
ANLN	287		ZNF211	287
ISG15	288		UPK1B	288
PITX1	289		HSD17B4	289
LAIR2	290		C19orf46	290
EGR2	291		HOXB7	291
ODZ3	292		TDH	292
EMP3	293		PLCD3	293
RARRES3	294		PCMTD1	294
VIM	295		RAB11FIP4	295
IL1RAP	296		C7orf46	296
GAS1	297		PRRG2	297
SNX10	298		FRY	298
GBP1	299		SPCS1	299
LIPG	300		CACNB3	300
APOE	301		HOXB8	301
FAM129A	302		ATOH8	302
RGS1	303		HNF1B	303
ISLR	304		CBX7	304
C1orf162	305		ADCK3	305
IL24	306		POGK	306
IL7R	307		ACY1	307
LAMP3	308		SLC45A3	308
KYNU	309		RGS5	309
RTTN	310		OVOL1	310
NCRNA00152	311		PARP4	311
OAT	312		AW817811	312
TM4SF1	313		SAP18	313
STX2	314		CAPN8	314
LILRA5	315		ENGASE	315
NAMPT	316		ACVR2A	316
SNAI2	317		ANKS1A	317
PTTG3	318		IFT140	318
SLC12A8	319		C10orf11	319
CLIC4	320		CHN2	320
MYO10	321		TMEM135	321
RGS2	322		ACSM3	322
PTTG1	323		UGGT2	323
TGM2	324		RXRA	324
IFI27	325		SPTLC3	325
IFIH1	326		KLHL24	326
RAC2	327		ACOT11	327
TUBB3	328		PLA2G10	328
KANK4	329		EPHB6	329
CLEC4A	330		ZNF559	330
P4HA2	331		NT5C2	331
VCAN	332		ENPP4	332
NNMT	333		ARL14	333
SLCO1B3	334		TRIM2	334
CCL13	335		KLHDC9	335
MYO1B	336		KANK1	336
ITPKA	337		DNM2	337
AK4	338		BEX4	338
SRXN1	339		TMEM2	339
THBS1	340		UPK3A	340
SLC7A5	341		ABCD3	341
GPR109B	342		FXYD4	342
DIO2	343		TRAPPC6A	343
SERPINE1	344		RALBP1	344
ANX2P2	345		ANXA9	345
SERPINB7	346		MGAT1	346
PDGFC	347		SLC23A2	347
CSF1R	348		FAM3D	348
CCDC109B	349		LOC400027	349
CAV2	350		UGT2B7	350
SAA1	351		SNAP91	351
LAPTM5	352		PCMTD2	352
OSMR	353		SLIT3	353
CHI3L2	354		OR7E91P	354
COL6A2	355		ID2	355
FBN2	356		PTPRR	356
CD300A	357		PCCA	357
TREM1	358		UPK3B	358
CNTN1	359		OR13A1	359
NKG7	360		KIAA1522	360
MYO5A	361		ALOX5	361
DNASE1L3	362		PLLP	362
HAPLN3	363		ACADM	363
FCGR3B	364		PHLPP1	364
PRRX2	365		SPAG16	365
SOX7	366		PABPC1	366
CRYAB	367		SCIN	367
CORO1C	368		TRNP1	368
FSCN1	369		MST1	369
ITPRIP	370		CYP4F8	370
AIF1	371		PGAP3	371
MS4A6A	372		FUT9	372
TPD52L1	373		TSPAN8	373
ANXA2	374		C5orf32	374
HOXD10	375		SH3YL1	375
LAG3	376		FAM150A	376
ATL3	377		MANSC1	377
IFI16	378		CAPN9	378
PIK3AP1	379		PLA2G4F	379
AW954199	380		MGMT	380
SLC15A3	381		KLHL3	381
MMD	382		ACOX1	382
EGFR	383		GPR110	383
CALD1	384		LCOR	384
TAP1	385		FRAT2	385
CYP26B1	386		USP3	386
RAB31	387		LEAP2	387
TNFAIP3	388		TXNIP	388
TXNRD1	389		NISCH	389
MYADM	390		CASQ1	390
RAB3IL1	391		TMEM47	391
HOXD11	392		SERINC2	392
ALDH1A3	393		PLEKHH3	393
TUBA4A	394		UFC1	394
SLC39A14	395		FAM84B	395
ACOX2	396		NTAN1	396
LUM	397		WDR48	397
TYMP	398		IGFBP3	398
FNDC1	399		UBL3	399
S100A16	400		KIAA1370	400
IGSF6	401		RIP	401
AGPAT9	402		RPRM	402
ANXA5	403		D4S234E	403
NMU	404		FXYD3	404
CFB	405		MBOAT7	405
IFNG	406		C17orf82	406
FFAR2	407		DUSP16	407
CSF3R	408		ZNF83	408
RGMA	409		LOC80054	409
FAM83A	410		SEMA3F	410
PLA2G7	411		MYL5	411
ALDH2	412		PDE9A	412
LCP1	413		FOXO4	413
MLLT11	414		LOC401109	414
G6PD	415		LOC93622	415
BIN1	416		PCGF2	416
CTSC	417		VILL	417
CEP55	418		CTSE	418
IFI44	419		C1orf106	419
LY6E	420		MOAP1	420
ZNF365	421		SLC9A1	421
TRIM47	422		TMEM125	422
MTHFD2	423		LRMP	423
MELK	424		PLEKHG1	424
CD7	425		DEPTOR	425
CTSL1	426		CR622439	426
CYBB	427		CNTN3	427
GLT8D2	428		CBLC	428
CDKN3	429		GDPD3	429
CTGF	430		SIDT1	430
CD248	431		HENMT1	431
KLHL5	432		LMBRD1	432
MALL	433		GOLPH3L	433
GCNT3	434		KIAA0195	434
SOX2	435		NSUN7	435
HBEGF	436		TRIM24	436
C1S	437		AJ420543	437
C9orf30	438		ACOX3	438
NETO2	439		OVOL2	439
ADM	440		CDK5RAP3	440
C9orf21	441		SPHK2	441
FPR3	442		UST	442
FAM83D	443		KRTAP5-2	443
C5orf13	444		ZNF193	444
MRPS17	445		TMEM184A	445
NCOA7	446		SLC44A2	446
CDCA5	447		CYB5D2	447
C1R	448		ZMYND12	448
STOM	449		FRMD3	449
RAB38	450		TIGD2	450
SLC16A3	451		PLA2G2A	451
TNF	452		AK098095	452
MAFB	453		ERN2	453
GPR87	454		MGST1	454
NPC1	455		SALL2	455
LYN	456		BX090227	456
TDO2	457		PODXL2	457
ELOVL4	458		ARSD	458
CD53	459		MAP4K3	459
CENPN	460		TMEM154	460
LRRC8A	461		ATP1A4	461
CLDN1	462		GSTO2	462
CX3CL1	463		FGD3	463
EXT1	464		MAN1C1	464
DPYD	465		WASH3P	465
NUDT11	466		CAPN13	466
MT1E	467		BMP3	467
FAT2	468		IMPDH2	468
MAMDC2	469		CREB3L2	469
CPVL	470		MAP3K5	470
CD86	471		CDH26	471
PLOD2	472		PVRL4	472
TNFSF10	473		LOC441461	473
MARCO	474		DISP1	474
BLVRA	475		NARF	475
NRP1	476		FAM108C1	476
TRIB3	477		SLC22A17	477
TPM2	478		EIF4EBP2	478
GPR183	479		PRR15L	479
LILRB4	480		HOXB4	480
CERCAM	481		ABCC4	481
B3GNT5	482		PARM1	482
CEBPB	483		ZMYND8	483
GNG4	484		B3GALNT1	484
IFI27L2	485		ZNF573	485
IRX3	486		C19orf45	486
FCN1	487		TMEM159	487
TRIP13	488		SKAP1	488
WAS	489		SRSF5	489
CYR61	490		STK32A	490
DUSP14	491		C9orf116	491
CDH11	492		NIPSNAP1	492
CDCA7	493		TMEM178	493
HLA-DQA1	494		SHROOM1	494
MT1F	495		CACNA1I	495
RHBDF2	496		TSPAN15	496
NFIL3	497		IP6K2	497
RRAS	498		PAN2	498
CASP1	499		DUSP2	499
PLAT	500		P53TG1	500
SLC9A3R1	501		TMEM64	501
ACP5	502		TMEM63A	502
SH3RF2	503		TBCK	503
LIX1L	504		ZNF165	504
CAPN2	505		SLC24A1	505
IRAK3	506		SYT8	506
CRIP1	507		LOC284379	507
JAZF1	508		ZMIZ1	508
C21orf63	509		ALDH6A1	509
PDGFRB	510		SYTL1	510
FAM43A	511		SPRED2	511
GPR37	512		NOSTRIN	512
TIMP1	513		B4GALT4	513
ROR2	514		KIAA1467	514
ASPM	515		FBLN1	515
PRICKLE1	516		TMEM54	516
PLOD1	517		ANO6	517
LRIG1	518		CDC42EP5	518
ACOT9	519		ANKRA2	519
HLA-DPA1	520		TNNI2	520
RNF217	521		MRPS25	521
SAMSN1	522		NIPAL4	522
CDC45	523		RASSF7	523
RND3	524		PABPC4	524
ADAM19	525		ALDH1A2	525
AIM2	526		GCLC	526
KRT17	527		PIGF	527
PHACTR1	528		SLAIN1	528
NUAK1	529		PADI3	529
HPSE	530		SPOCD1	530
FGL2	531		TP53RK	531
C1QA	532		TOLLIP	532
TK1	533		RBM5	533
SERTAD4	534		ACSS1	534
IFI44L	535		ISOC1	535
TMEM22	536		TIAM1	536
ADAMDEC1	537		TMEM134	537
NCK1	538		OBFC1	538
STAT4	539		SPG11	539
PTPN12	540		FGFR3	540
MAFA	541		BPHL	541
CHST7	542		TMEM181	542
KITLG	543		E2F5	543
MX1	544		SUCLG2	544
FOSL1	545		HOXB3	545
TUBB2A	546		SYNGR1	546
PAQR4	547		CAT	547
PSMB9	548		ADHFE1	548
LCN2	549		SULT2A1	549
FSTL3	550		FAM117B	550
SLC2A5	551		MARCKSL1	551
HLA-DRB4	552		AIG1	552
CENPF	553		KIF13B	553
CLCF1	554		ZNF827	554
OBFC2A	555		PDIK1L	555
PDE4B	556		CAMK2G	556
E2F7	557		SLC20A1	557
CDH13	558		SBK1	558
HCST	559		MYO5C	559
RCN3	560		PAQR7	560
CARD10	561		ARHGAP32	561
PCOLCE	562		IL9R	562
EFNB2	563		PPP2R2B	563
CALU	564		BF034544	564
CD48	565		TRIM8	565
PTMS	566		CCNG2	566
IRF1	567		RBM6	567
TMEM132A	568		PNPLA2	568
MAF	569		IL20RA	569
DCN	570		SCAMP5	570
ANGPTL2	571		FLJ11235	571
BIK	572		RNASET2	572
DOCK2	573		H3F3B	573
MFAP2	574		FASN	574
JAG1	575		TRIT1	575
PMAIP1	576		FGGY	576
MPP1	577		FGD5	577
CKS2	578		FRZB	578
APOBEC3A	579		COL9A2	579
GCLM	580		ZC3H12B	580
DPYSL3	581		CCNO	581
TPST1	582		C3orf10	582
CAP2	583		C7orf41	583
KIAA1524	584		METAP1	584
TMEM171	585		TRPM4	585
SQRDL	586		ARHGAP10	586
STX11	587		NDRG2	587
RNF165	588		BC062365	588
XDH	589		GRAMD1C	589
COLEC12	590		LOC285359	590
TRPV2	591		SH3GL2	591
TPX2	592		CN282012	592
OLFML2B	593		ZNF681	593
LEMD1	594		ERCC5	594
CDC20	595		ACSBG1	595
RAMP1	596		SPINK4	596
UBD	597		KCNJ15	597
BGN	598		PIM1	598
SLC1A3	599		TXK	599
TGFB3	600		ACADVL	600
LAMP2	601		CES4A	601
GZMH	602		GRAMD3	602
ELL2	603		SLC7A4	603
NINJ2	604		GALM	604
FJX1	605		HES1	605
HSPA4L	606		CRYL1	606
CLCA2	607		ITFG2	607
SAT1	608		LETMD1	608
SLMO1	609		RASEF	609
SUSD3	610		C10orf32	610
CCNA2	611		EIF3L	611
CD74	612		TIGA1	612
PDP1	613		TMEM139	613
EHD2	614		BX105743	614
SLFN11	615		IVD	615
RGS4	616		CDR2	616
SPC25	617		CLN3	617
BHLHE40	618		TSPAN31	618
BC090942	619		BX103949	619
NCF1	620		YBEY	620
SNCAIP	621		KRT19	621
CDCA3	622		KCNH4	622
LST1	623		MYCN	623
AFAP1L2	624		XPC	624
EDNRA	625		PRKD1	625
GPCPD1	626		TST	626
ANPEP	627		SGSM2	627
GLT25D1	628		ID4	628
PSPH	629		FLJ40504	629
NRCAM	630		SPATA20	630
DDX60	631		PPDPF	631
SSFA2	632		GARNL3	632
NINJ1	633		SH2B1	633
ATL2	634		SPINT2	634
MET	635		AMY2B	635
CD82	636		NR1H3	636
IRF7	637		ZNF626	637
SMS	638		PACSIN1	638
ARHGAP9	639		REEP5	639
FAM26F	640		C16orf67	640
KIF14	641		CD2AP	641
DLGAP5	642		EDARADD	642
NDC80	643		TUFT1	643
PDLIM3	644		HOXA5	644
GAS6	645		GDE1	645
TAGLN	646		LRRC49	646
HLA-DRA	647		ARHGEF6	647
FBXO32	648		BC009629	648
MYC	649		PPARGC1B	649
CXCL16	650		MOSC1	650
TTK	651		FAM13B	651
CD8A	652		TP53INP1	652
CENPA	653		SELENBP1	653
CR617046	654		CRH	654
DSE	655		S100A4	655
SLCO2B1	656		GSTK1	656
CKAP2L	657		ANKRD43	657
CTSB	658		WEE1	658
CDCA7L	659		ZSCAN4	659
PRC1	660		LOC389493	660
LAMA4	661		BC013942	661
ATP6V1B1	662		ANXA10	662
PARP9	663		RBL2	663
PLEKHO1	664		GALNTL6	664
ECT2	665		FAM149A	665
HLA-G	666		EIF4B	666
SLC31A2	667		CARD11	667
THY1	668		NSUN6	668
TEAD2	669		TMEM144	669
CD38	670		KIFC2	670
COL15A1	671		RGS16	671
FXYD5	672		ABHD14B	672
HLA-H	673		PEPD	673
HLA-DRB6	674		AKR1C2	674
TSPAN4	675		TMEM30B	675
CD52	676		SESN1	676
CDK1	677		NKTR	677
KIAA0922	678		CNDP2	678
LTB4R	679		ZBTB20	679
CD247	680		TMED4	680
GBP4	681		AK001020	681
CLEC11A	682		ANKRD50	682
FOXM1	683		ECH1	683
NCAPG	684		GKN1	684
LYZ	685		CRIPAK	685
MPP6	686		ZNF296	686
AURKA	687		ZNF219	687
UBE2C	688		N4BP2L2	688
TGFA	689		TTC8	689
FAM3C	690		C1orf116	690
CHN1	691		SECISBP2	691
OLFM1	692		RNF19A	692
CD2	693		ALDH1L1	693
HSPA12A	694		ZNF33B	694
HLA-DMB	695		B3GALT4	695
RNASE6	696		RAB11FIP1	696
SRD5A1	697		APH1B	697
CYBRD1	698		OSBPL2	698
PRF1	699		DSCR6	699
CLC	700		TWF2	700
LDLR	701		SUMF1	701
GPR65	702		ANKRD10	702
MLF1	703		PAFAH1B3	703
ITPR3	704		CLEC14A	704
ZFAND2A	705		USP47	705
GGH	706		ZNF329	706
PBK	707		COBLL1	707
AURKB	708		TACC2	708
SERPINF1	709		STK38	709
TXN	710		C2orf79	710
SH2B3	711		RAB40B	711
RNF145	712		SYTL4	712
NID2	713		ALG1L	713
KIAA0101	714		ITLN1	714
MOBKL2B	715		LOC389634	715
TNFRSF1B	716		PDZD3	716
ADAP2	717		TMEM62	717
PLA2G4C	718		MLLT6	718
ZIC2	719		SLC25A35	719
UBE2T	720		PHYH	720
HIF1A	721		PEX11B	721
RSRC1	722		FAM71E1	722
PXDN	723		DPM3	723
KCTD15	724		TBC1D8	724
CD47	725		CA4	725
IFI35	726		PALM3	726
POP3	727		CLCA4	727
CERK	728		SLC5A7	728
DCBLD1	729		CYP1A1	729
C12orf24	730		ST3GAL1	730
CCRN4L	731		SERP2	731
ZYX	732		IMMP2L	732
FAM72D	733		C11orf1	733
MYO1G	734		MACROD1	734
PARP14	735		ZNF502	735
CCNB2	736		DACH2	736
PGM2L1	737		ANXA11	737
HOMER2	738		ALKBH7	738
CYTIP	739		ZNF692	739
SMOX	740		PDCD6IP	740
IRF8	741		ACACB	741
HTRA1	742		FAM63B	742
PLS3	743		TLE6	743
CSRP2	744		AMACR	744
POLE2	745		VWA5A	745
BAG3	746		AA532505	746
GUCY1A3	747		SLC25A10	747
KDELR3	748		DAG1	748
PAM	749		WWC1	749
RYR1	750		GOT2	750
TMEM176A	751		C5orf53	751
FERMT2	752		C4orf34	752
HMOX1	753		ATP2C2	753
WIPF1	754		KRT12	754
PFKFB3	755		TACC1	755
LAYN	756		BAZ2B	756
MBOAT2	757		CDC14B	757
NDE1	758		AK095700	758
STC2	759		IGSF5	759
MCM10	760		CR611239	760
IER5	761		FAM113B	761
MGC87042	762		ABCA6	762
ADORA2B	763		HNRNPU	763
MCOLN2	764		ONECUT2	764
NMT2	765		MTMR4	765
PRIC285	766		BX648950	766
TMEM71	767		HOOK1	767
TROAP	768		FAM170B	768
CCNB1	769		GLB1L2	769
LAP3	770		AHI1	770
HMMR	771		WBSCR20C	771
C9orf9	772		NLGN4X	772
NAB1	773		FABP4	773
STEAP1	774		MSH3	774
ARHGAP21	775		RHOBTB2	775
PLP2	776		PMEL	776
THBD	777		PGAP1	777
DPYSL2	778		C3orf31	778
FSTL1	779		TAF15	779
EHD1	780		BLCAP	780
SLC5A1	781		NPEPL1	781
DENND2C	782		HSD17B14	782
ZNF683	783		KCNN4	783
BIRC5	784		GPR126	784
KIF20A	785		GATM	785
ITGB5	786		DCXR	786
LY86	787		NDFIP2	787
AK130049	788		MAN2C1	788
HPCAL1	789		PPM1N	789
ZNF281	790		HCN3	790
DOCK10	791		ASB13	791
KIF18A	792		RHOQ	792
C1GALT1	793		PEX11A	793
DDIT4	794		TTR	794
CRNDE	795		SLC30A2	795
ARPC1B	796		UGT1A1	796
FAM72A	797		KLF5	797
SLC25A43	798		PROM1	798
CST7	799		CCDC84	799
OLFM4	800		ARGLU1	800
SLC41A2	801		LPCAT4	801
POLQ	802		STOX2	802
SELM	803		NRG4	803
SP110	804		TMEM217	804
DOCK11	805		RPL13AP6	805
AFAP1	806		SOX4	806
TARS	807		ATP6V0E2	807
ZEB2	808		CADPS2	808
KDELC2	809		JMJD7-PLA2G4B	809
RFC4	810		TMBIM1	810
MAD2L1	811		DGKA	811
PARVG	812		ESYT1	812
RAB32	813		YPEL5	813
SPIN4	814		C1orf115	814
RRAS2	815		SMAD3	815
SERPINB5	816		AHR	816
ECE2	817		PLBD1	817
NCAPG2	818		PLCXD1	818
ATAD2	819		BTC	819
OASL	820		DGKQ	820
FZD2	821		SLC35A1	821
GPR34	822		C3orf70	822
CD97	823		AK094621	823
KIAA1598	824		HIGD2A	824
RASGRP1	825		USP7	825
ELOVL5	826		NOXA1	826
PSG6	827		PPOX	827
BCL3	828		ARAP3	828
LDHA	829		STK39	829
DTL	830
SLC39A8	831
PNP	832
AP1S2	833
CD69	834
RNASE1	835
NUSAP1	836
RTN4R	837
TTYH3	838
CD83	839
MYLK	840
NQO2	841
WFDC3	842
RHOC	843
MND1	844
PLSCR4	845
CD68	846
STC1	847
SEC61G	848
PARP12	849
OIP5	850
SAA2	851
LRFN4	852
GPSM1	853
ETV5	854
ANXA8L2	855
PRDX4	856
SLC35F2	857
PRKCQ	858
BBOX1	859
CCL18	860
WNT5B	861
GMPS	862
SLC7A1	863
LOC286016	864
CKS1B	865
SNX8	866
AGPS	867
C17orf79	868
PRTFDC1	869
PLXNA1	870
LMCD1	871
SH3KBP1	872
AHNAK	873
ATP1B3	874
CD3D	875
TSPAN10	876
F12	877
TAP2	878
C17orf53	879
LYL1	880
TPM1	881
KIF11	882
CXCL13	883
ANTXR2	884
KCNJ2	885
TSPAN5	886
C9orf3	887
STAB1	888
CORO1A	889
FHOD1	890
BTK	891
LRIG3	892
KIF2C	893
AMICA1	894
ANGPT1	895
GIMAP4	896
C5orf39	897
C22orf36	898
CFI	899
VASN	900
GZMK	901
HOXC8	902
PIM2	903
CCDC102A	904
PRSS8	905
DNAJB11	906
TCRVB	907
EMILIN1	908
MAP7D1	909
TBXAS1	910
NOX4	911
PLXDC2	912
IMPAD1	913
ASAP1	914
ACVR1	915
FAM49B	916
RIN2	917
KIFC1	918
FBXO6	919
LMNB2	920
RASAL3	921
BICD2	922
PSTPIP2	923
NEK2	924
C3orf21	925
NMI	926
UBE2L6	927
LTB	928
CSDA	929
CCDC85C	930
CLDND1	931
CUEDC1	932
KIF4A	933
GPSM2	934
FAM92A1	935
PLK4	936
MAD2L2	937
CTSZ	938
RGS10	939
TUBA3D	940
RNF24	941
C14orf147	942
YWHAH	943
NCEH1	944
ACAT1	945
KDELR2	946
PHLDB2	947
GYPC	948
DUSP10	949
PYGB	950
KIAA0895	951
C1orf54	952
CDKN2D	953
UCK2	954
PRR11	955
SLC16A10	956
CENPE	957
SGK1	958
ALS2CR4	959
KCNMB1	960
BUB1	961
DPH3	962
MFAP5	963
CHEK1	964
CNN3	965
LAMB3	966
NUF2	967
ITGAV	968
CKAP4	969
SAP30	970
IL13RA1	971
ACTB	972
ARL2	973
STIL	974
TYMS	975
NUP62CL	976
FEN1	977
MCL1	978
MCTS1	979
COL4A1	980
PECR	981
AGPAT4	982
TMEM167A	983
IFRD1	984
RRM2	985
CD6	986
FANCI	987
PTK7	988
E2F2	989
FRMD6	990
UBA6	991
IL18R1	992
ADCY3	993
PSMG1	994
GNA15	995
LMNB1	996
GRP94c	997
HJURP	998
TOPBP1	999
CCDC99	1000
BEND6	1001
UBE2S	1002
UBLCP1	1003
CENPK	1004
UAP1	1005
TBC1D16	1006
CCNE2	1007
C7orf50	1008
CENPL	1009
FAM129B	1010
ABCB9	1011
AP3S1	1012
PSMB7	1013
POLA2	1014
CSDAP1	1015
BTG3	1016
ENTPD1	1017
CCND3	1018
SLC22A4	1019
COL4A2	1020
PDXP	1021
ACOT7	1022
HLA-A	1023
ARPC5L	1024
FKBP11	1025
ACER3	1026
KRT86	1027
PGM1	1028
HAT1	1029
SAC3D1	1030
CD99	1031
DNMT1	1032
HIST1H2BC	1033
CLIP3	1034
PNMA1	1035
LMF2	1036
TUBB	1037
ACAP1	1038
KIAA0353	1039
PRPS1	1040
ICOS	1041
CD37	1042
TUBA1A	1043
PLEKHA4	1044
LOC146880	1045
TOMM5	1046
TCF4	1047
USP13	1048
AMD1	1049
KPNA3	1050
MCTP1	1051
CDCA8	1052
RNF130	1053
SGOL2	1054
ACTR3	1055
EBP	1056
FANCE	1057
PVR	1058
GRAMD4	1059
HLA-E	1060
SPRED1	1061
ASF1B	1062
IL4R	1063
PSME2	1064
SNRPB	1065
C1orf135	1066
PPPDE2	1067
SRM	1068
RFC3	1069
SH3BGRL3	1070
TDRD7	1071
NUCB2	1072
UBAC1	1073
HMGB2	1074
DEK	1075
HLA-F	1076
B2M	1077
HLA-B	1078
TUBA1C	1079
UBE2V2	1080
HLA-DOB	1081
BCL2L12	1082
EZH2	1083
YWHAQ	1084
DNLZ	1085

## Sheet: SAM SCCL vs Rest. TCGA Bladder
SAM two class unpaired between TCGA SCCL-like bladder tumors (Cluster 2) VS Genomic Unstable/Urobasal tumors (Cluster 1)
UPREGULATED			DOWNREGULATED
Gene Symbol	Rank		Gene Symbol	Rank
KRT6B	1		FER1L4	1
KRT6A	2		PPFIBP2	2
KRT6C	3		FBP1	3
DSG3	4		C17orf28	4
CD109	5		CAPN5	5
AHNAK2	6		TBX3	6
SLC16A1	7		VSIG2	7
CHST15	8		SPINK1	8
MT1X	9		TRAK1	9
GSDMC	10		TBX2	10
ADCY7	11		FAM174B	11
IL1RAP	12		PPARG	12
GNB4	13		KLHDC7A	13
TEAD4	14		GPR160	14
SPHK1	15		SNX31	15
IL20RB	16		UPK2	16
OSMR	17		REEP6	17
MT2A	18		VIPR1	18
MTHFD1L	19		TMPRSS2	19
CORO1C	20		RAB15	20
KRT14	21		FLJ45983	21
BNC1	22		HMGCS2	22
IGF2BP2	23		RGL3	23
VSNL1	24		C10orf116	24
SERPINB13	25		AGAP11	25
RGS20	26		RHOU	26
SERPINB4	27		TOX3	27
RNF217	28		BCAT2	28
KRT5	29		C20orf151	29
CDK6	30		RNF128	30
FGFBP1	31		ACOXL	31
FAM126A	32		LOC100188947	32
TM4SF19	33		MFAP3L	33
S100A8	34		SLC29A3	34
TNC	35		CYB5A	35
KIAA0922	36		TLE2	36
HES2	37		BCAS1	37
MSN	38		PSCA	38
TMEM45A	39		FAM3B	39
IPPK	40		CAPS	40
DUSP7	41		GOLT1A	41
DSC2	42		HPGD	42
NR3C1	43		SCNN1G	43
CDC25B	44		MCF2L	44
PTGFRN	45		UPK1A	45
PI3	46		UPK3A	46
ACTB	47		ZNF69	47
NUAK2	48		SLC14A1	48
SERPINB3	49		CYP4F12	49
NCRNA00152	50		ACSF2	50
PPM1J	51		PTPRM	51
STK17A	52		ARHGEF10L	52
LOC541471	53		DHRS2	53
ARSI	54		PPAP2A	54
ZAK	55		PGPEP1	55
MYO1B	56		S100A5	56
TGM1	57		ACBD4	57
ANXA2	58		MSX2	58
NCF2	59		ACP6	59
KLK10	60		BAMBI	60
POLR3G	61		PLIN5	61
DPYD	62		TM7SF2	62
NOD2	63		OCEL1	63
AK3L1	64		FMO9P	64
MFI2	65		ZNF823	65
PTHLH	66		EFCAB4A	66
CHST11	67		NEIL1	67
SPRR2A	68		PIK3C2B	68
CAPN2	69		PLA2G2F	69
DSP	70		C15orf17	70
AGTRAP	71		ALOX5	71
WARS	72		CNGA1	72
FLNA	73		GATA3	73
DSE	74		FRY	74
ANXA2P2	75		ST3GAL5	75
SULF2	76		ZNF321	76
PTRF	77		MAGIX	77
TUBB6	78		NPAS2	78
DEGS1	79		RHBG	79
SNAI2	80		SUOX	80
C9orf21	81		ACAA1	81
TGFBI	82		LOC100144604	82
ITPRIP	83		PRR15	83
CD44	84		SLC9A2	84
PLAUR	85		CAB39L	85
DNAJB5	86		DEGS2	86
KRT16	87		NSUN6	87
PLK2	88		FUCA1	88
F3	89		NADSYN1	89
FRMD4B	90		C17orf82	90
SIRPA	91		OVGP1	91
DSC3	92		SCNN1B	92
HMGA2	93		PATZ1	93
FKBP5	94		ZNF799	94
GPR68	95		SRCIN1	95
IL12RB2	96		CASQ1	96
KATNAL1	97		ICA1	97
GFOD1	98		LOC284837	98
FLJ36031	99		ORMDL3	99
ANXA5	100		P4HTM	100
GLIPR1	101		C1orf126	101
INHBA	102		CDH23	102
TLR6	103		SMAD6	103
LRRC42	104		SNCG	104
HPSE	105		GGT6	105
RAB31	106		ACSL5	106
SPRR2D	107		ATP1A4	107
ARHGEF4	108		AES	108
ODZ2	109		SLC44A3	109
KLK8	110		HNF1B	110
TREM1	111		BHLHE41	111
TYMP	112		MYLIP	112
PALLD	113		C8orf47	113
EHBP1	114		TNNC1	114
LDHA	115		BHMT	115
FAS	116		SIGIRR	116
BICD2	117		DAPK1	117
ANXA2P1	118		ZNF737	118
TAP2	119		ZNF763	119
KLHL5	120		FOXA1	120
S100A7	121		TTC21A	121
SERPINB1	122		PCBD1	122
RHCG	123		ABHD14A	123
HSPA4L	124		TGFBR3	124
LAMA3	125		RHPN1	125
C6orf114	126		SAMD10	126
TNFRSF6B	127		TTLL3	127
MYC	128		ZNF443	128
SH3RF2	129		ST3GAL4	129
SH2D5	130		LOC149134	130
IFITM3	131		CTSH	131
SERPINB2	132		ENGASE	132
CDCA4	133		CHADL	133
BARX2	134		BEND5	134
SPRR1B	135		LOC100130933	135
SAMD9	136		SH3GLB2	136
PGLYRP3	137		GCOM1	137
ACTN1	138		NR2F6	138
TNFAIP6	139		CYP4F8	139
EFEMP1	140		CCDC64B	140
SERPINB9	141		LARGE	141
HAPLN3	142		PM20D1	142
NPC1	143		VMAC	143
NEIL3	144		CYP4F22	144
ENO1	145		SARM1	145
SACS	146		SEMA5A	146
CPA4	147		SCUBE2	147
ANXA1	148		TMEM97	148
PIK3CD	149		C8orf55	149
C9orf30	150		TDH	150
CAV2	151		C3orf57	151
UBLCP1	152		ACOX1	152
MAP7D3	153		MYCL1	153
TMCC3	154		UCP2	154
CLEC5A	155		TJP3	155
NFIL3	156		TBC1D3B	156
RNF19B	157		METTL7A	157
RHOD	158		PPP1R3C	158
CCDC109B	159		LOC729234	159
LGALS7	160		SPAG4	160
SERPINB7	161		SSH3	161
AVEN	162		LIMCH1	162
S100A10	163		FAM118A	163
NDE1	164		CHN2	164
C1orf38	165		GATA2	165
SRD5A1	166		GPRC5C	166
OGFRL1	167		IFT140	167
CLIC4	168		BTBD16	168
GFPT2	169		PLEKHA6	169
PKP1	170		WFS1	170
KLK7	171		TMC4	171
ANP32B	172		SIGLEC15	172
NCK1	173		SORL1	173
SGTB	174		TMEM163	174
MOBKL2B	175		C2orf15	175
PTPRZ1	176		PCYT2	176
IFI16	177		KLF15	177
TPD52L1	178		ZNF552	178
IL15	179		CYP4B1	179
CDH3	180		ACER2	180
FSCN1	181		PEBP1	181
CAV1	182		ZNF253	182
COPZ2	183		ASCC2	183
ST3GAL6	184		WDR6	184
KIAA1949	185		ARHGAP27	185
PRNP	186		IP6K2	186
LGALS7B	187		CYP3A5	187
IL15RA	188		TESC	188
PDCD1LG2	189		ZNF506	189
MT1L	190		KIAA1543	190
KCNC4	191		LOC90246	191
DYRK3	192		ZSCAN16	192
GBP6	193		SRC	193
SOX7	194		DTX4	194
C7orf10	195		SCAP	195
EMP3	196		ECHDC2	196
NCRNA00162	197		CGN	197
ARNTL2	198		POU5F1	198
LAMC2	199		KIAA1370	199
GPR37	200		PPP1R9A	200
CELSR2	201		SHROOM1	201
CTSL2	202		TEKT5	202
FAP	203		PLA2G6	203
GLT25D1	204		TXK	204
CSDAP1	205		PDXDC2	205
ZBED2	206		ZNF440	206
RAN	207		WSCD2	207
FMNL2	208		TMEM45B	208
PMEPA1	209		DENND2D	209
FAM69A	210		SLC25A38	210
C3orf26	211		KRT20	211
FAT2	212		C10orf129	212
AGFG1	213		DNAJA4	213
MAP7D1	214		ATOH8	214
PCSK9	215		MMP15	215
PPP1R14C	216		RALGPS1	216
ATP1A1	217		ABHD12	217
SLC38A5	218		FOXQ1	218
PNP	219		SRMS	219
ITGA5	220		TSPAN6	220
NXN	221		RBPMS	221
MMP9	222		IDH1	222
CISD1	223		TMC7	223
PSMD1	224		LIPE	224
MN1	225		FGD3	225
CEACAM19	226		ATF7IP2	226
HOXD11	227		WBP1	227
LRP8	228		FAM190A	228
TMEM17	229		SGK2	229
LRRC8A	230		KCNQ1	230
ADA	231		GDF15	231
WDR66	232		CCDC159	232
B3GNT4	233		OR7E91P	233
CASP1	234		OR13A1	234
AMOTL1	235		SLC30A2	235
KCTD1	236		SLC37A1	236
PHF19	237		C9orf116	237
LAMP2	238		ZNF44	238
CTHRC1	239		GPD1L	239
S100A9	240		HOXB3	240
CNTNAP3	241		MST1	241
SLC7A5	242		ZNF222	242
NAB1	243		AOC2	243
PKMYT1	244		SIDT1	244
FYB	245		VSIG10	245
IL1F9	246		TMEM63A	246
ME1	247		CACNA1D	247
CDA	248		ZNF682	248
TTL	249		ELF5	249
ORC1L	250		TMEM51	250
ADAM19	251		ZNF439	251
IFIH1	252		FMO5	252
PDLIM7	253		PDE9A	253
PLS3	254		PLIN4	254
GBP5	255		TRAPPC6A	255
STX19	256		WASH7P	256
TNFRSF18	257		PLEKHH1	257
FAM176A	258		CCL15	258
RAET1L	259		SETMAR	259
PTP4A1	260		IL9R	260
LOX	261		STXBP2	261
KLK5	262		ZFHX3	262
CD47	263		SLC44A4	263
PANX1	264		KRTAP5-9	264
C1orf74	265		LMBR1L	265
CCDC88A	266		NEK8	266
EXT1	267		C7orf46	267
MYO5A	268		PALM3	268
SPRR2E	269		PHGR1	269
SAA1	270		VGLL1	270
ARSJ	271		DNM2	271
CD82	272		ERBB2	272
S100A7A	273		FAAH	273
TAF4B	274		PCP2	274
PTPN12	275		RABEP2	275
MPP6	276		SPIRE2	276
OSBPL6	277		TPCN1	277
BCL2A1	278		ITM2C	278
C11orf17	279		CDK3	279
GPRIN1	280		LYPD6	280
SLPI	281		SEMA6A	281
ABCA12	282		MPND	282
TTC39B	283		ME3	283
MPP3	284		PLEKHG6	284
EIF4A1	285		POF1B	285
SLC6A9	286		ELF3	286
SPRR2C	287		C9orf7	287
SERBP1	288		CYP2J2	288
RASSF9	289		IFT27	289
SERPINB5	290		C20orf112	290
KLF7	291		TOP2B	291
RNF145	292		ZSCAN2	292
CD14	293		ARHGAP12	293
FCGR2A	294		BATF	294
CYLD	295		C22orf32	295
EMP1	296		LYPD6B	296
RTTN	297		ZNF43	297
MTHFD2	298		SAMD12	298
ATP10D	299		EMX2	299
DIAPH3	300		CCDC72	300
STAT1	301		MGST2	301
SLCO1B3	302		TBC1D3	302
CENPW	303		G6PC3	303
DIAPH1	304		TSPAN12	304
CYP26B1	305		SLC25A42	305
JAG1	306		PYROXD2	306
WDFY2	307		UQCR10	307
DLGAP5	308		TMCO4	308
TFAP2A	309		LRFN2	309
FAM40B	310		ANKDD1A	310
PLAU	311		WDR52	311
IMPA2	312		C19orf45	312
ETF1	313		PLCE1	313
GPR176	314		KRT7	314
STX2	315		ZFP62	315
C1S	316		PPM1H	316
PPP2R3A	317		CLDN23	317
DENND1A	318		TNFAIP2	318
SLC22A3	319		DGAT2	319
TAP1	320		C19orf39	320
RAB27A	321		PDE10A	321
ARPC5L	322		ACSM3	322
AMD1	323		PLEKHM1P	323
IDO1	324		BMP3	324
POLD2	325		C5orf32	325
NRARP	326		MGAT1	326
PPP4R4	327		GEMIN8	327
NEK6	328		ZBTB7C	328
ADORA2B	329		TMEM184A	329
PARVB	330		PWWP2B	330
SSFA2	331		EPB41L1	331
COPS3	332		ZNF620	332
CLIP4	333		GRHL3	333
DENND2C	334		PAQR8	334
CD86	335		BTG2	335
KLK9	336		ZNF816A	336
GPR153	337		MAN1C1	337
UBE2F	338		TST	338
RELT	339		PTPRR	339
RIOK1	340		SUGT1L1	340
LDLRAD3	341		SFI1	341
PTTG1	342		B3GNT3	342
PRRX1	343		SPHK2	343
FOXD1	344		CEBPA	344
WWTR1	345		KRTAP5-10	345
NHEDC2	346		RILP	346
RBP1	347		NAALADL2	347
ANLN	348		GGA1	348
SBSN	349		TMEM2	349
TTC7A	350		RAB17	350
PRKCDBP	351		ZNF91	351
PGM1	352		TNFRSF21	352
KIAA1598	353		LY6G5C	353
JAZF1	354		NOSTRIN	354
ECE2	355		CACNB3	355
KREMEN2	356		PKIA	356
EIF2S1	357		TBC1D9	357
ITGB8	358		GTF2IRD2P1	358
TNFAIP8L3	359		HOXB5	359
GJB2	360		EGFL8	360
VDAC2	361		ZNF20	361
LRIG1	362		AP1G2	362
AGPAT4	363		S100P	363
FAM83G	364		LOC91316	364
PPIL5	365		UGT1A1	365
CDKN3	366		TMEM178	366
POSTN	367		WASH3P	367
PYGB	368		CHAD	368
SAV1	369		ANXA9	369
NUP188	370		CCDC48	370
P4HA2	371		LOC284440	371
SFN	372		ID2	372
CCL4	373		ZNF254	373
AIM2	374		FAM3D	374
CDC20	375		GMIP	375
ASPM	376		THRB	376
ATL3	377		TMEM205	377
IFITM1	378		KIF5C	378
PITPNM2	379		PACRG	379
CCNA2	380		PBX4	380
ALDH1L2	381		ERBB3	381
C10orf55	382		POU5F1B	382
ACOT7	383		LOC113230	383
SCO2	384		FUK	384
PTGS1	385		CBY1	385
OXCT1	386		ZNF493	386
SOD2	387		KRT8	387
DTL	388		DHRS11	388
KRTDAP	389		LOC338799	389
PSMD2	390		SLC19A2	390
CYTH3	391		GARNL3	391
CALD1	392		HSD17B2	392
KLK6	393		ZNF846	393
YARS	394		PPDPF	394
PGAM1	395		COLQ	395
YWHAQ	396		SCCPDH	396
FAM55C	397		TMEM88	397
CEP55	398		CIRBP	398
HTRA3	399		LLGL2	399
UBAC1	400		CRB3	400
CXCL10	401		MST1P2	401
SFRP2	402		KIFC2	402
CHSY3	403		CASP9	403
CARD17	404		CAMK2N1	404
GPX8	405		ALAS1	405
ZNF532	406		HMGCL	406
C9orf69	407		NPDC1	407
YKT6	408		C17orf108	408
BRMS1L	409		REPIN1	409
NRP2	410		FAM13A	410
NMT2	411		C2orf55	411
STYX	412		ETV2	412
MAP4K4	413		LOC146880	413
TCP11L1	414		RAB11FIP4	414
MAMLD1	415		DECR1	415
GMPS	416		GORASP1	416
UBE2L6	417		MOCS1	417
KLF13	418		ABCC3	418
KLF10	419		ZNF862	419
SCEL	420		ZNF837	420
ADCY3	421		AMT	421
GAST	422		ASTN2	422
CD300A	423		ZNF10	423
TRAF3	424		TMEM150A	424
FCGR3A	425		HEXIM1	425
OPTN	426		C1orf213	426
PSMB9	427		IVD	427
TLR2	428		ZNF708	428
KDSR	429		ZNF193	429
MRPL37	430		TRPT1	430
SLC3A2	431		CARD11	431
NCL	432		EMX2OS	432
GLRX3	433		GALM	433
GNLY	434		ZNF564	434
ZC3HAV1	435		C2orf63	435
CDV3	436		AADAT	436
DCBLD1	437		FABP6	437
NLRC5	438		HSH2D	438
CCL3	439		CCNL2	439
STARD4	440		LOC221442	440
RRM2	441		ZMAT5	441
PITX1	442		MZF1	442
RPS6KA4	443		ZNF223	443
CXCL1	444		ARVCF	444
HCK	445		SLC27A2	445
DCLRE1B	446		INSR	446
TUBB2A	447		MMRN2	447
LOC150381	448		C3orf23	448
SGK1	449		HNMT	449
RAP2B	450		ZNF433	450
FER	451		NDRG2	451
RIN2	452		GDPD3	452
KHDC1L	453		C20orf96	453
TUBA1C	454		EPS8	454
FN1	455		C10orf11	455
TMPRSS11D	456		KRTAP5-8	456
CDCP1	457		TMEM62	457
CXCL11	458		LOC643008	458
C1R	459		LRP5L	459
SHCBP1	460		GLOD5	460
SLC11A1	461		WDR83	461
TGFB3	462		CCNO	462
GNAI3	463		ALKBH7	463
SLC25A5	464		DDAH1	464
FCER1G	465		SERINC4	465
ATP1B3	466		RNF208	466
MGC87042	467		MECOM	467
CCNB1	468		MMEL1	468
COL5A3	469		COMT	469
C1QC	470		CHKB-CPT1B	470
C6orf150	471		ISYNA1	471
STAT4	472		PLXNB1	472
NLN	473		LOC100288778	473
SOX9	474		LOC202781	474
HCP5	475		ZNF446	475
TUBA4A	476		UCA1	476
CPNE8	477		FOXH1	477
CSF1	478		MAGI1	478
FKBP9L	479		TPK1	479
BAG3	480		C4orf19	480
CCDC80	481		CTSE	481
ABCF2	482		TRAF4	482
TRIM47	483		ATP8B1	483
PPA1	484		SLC2A10	484
SCD5	485		CES8	485
GPR97	486		ACVR2A	486
KIRREL	487		ELOVL6	487
ALOX5AP	488		FXYD4	488
CTSB	489		LOC100131434	489
LOC400759	490		GSDMB	490
NRG1	491		FBLN1	491
SEMA3A	492		RERE	492
S100A16	493		IDUA	493
CASP14	494		SPATA20	494
CLCF1	495		C3orf19	495
MPP1	496		CORO1B	496
HPS5	497		SH3YL1	497
ELK3	498		ZNF513	498
RPSAP52	499		PPM1N	499
BMP1	500		TLE6	500
EIF5A2	501		C9orf66	501
CTSC	502		SAT2	502
KLC3	503		GNL3	503
TMEM65	504		HOXB6	504
CSDA	505		CCDC130	505
PCDH7	506		PEX11G	506
NAMPT	507		ZNF600	507
ADK	508		HEMK1	508
FGD6	509		CXXC1	509
INTS7	510		RNF207	510
ACOT9	511		LOC728743	511
RRM1	512		LPAR2	512
LAP3	513		PIGZ	513
PRDM1	514		SYTL5	514
NRAS	515		TP53INP1	515
PRPF4	516		LOC80054	516
PCMT1	517		GDF7	517
SLC10A6	518		SLC22A5	518
LILRA5	519		MBOAT7	519
SPP1	520		SPINK4	520
TLR1	521		EPN3	521
KIF18A	522		ZNF155	522
ROR2	523		AHSA2	523
FPR3	524		EPHB6	524
C1QB	525		ZNF792	525
ITPR3	526		SGPL1	526
SLC39A14	527		SLC35E2	527
PPP4R1	528		KIAA0114	528
AP2S1	529		EEF1A2	529
B4GALNT1	530		AGR2	530
GPR161	531		HS3ST6	531
DEPDC7	532		ZNF137	532
PDPN	533		TP53TG1	533
EIF3B	534		COMMD7	534
CHAC2	535		IGFBP3	535
TPBG	536		ZNF692	536
CD274	537		ERP27	537
PGK1	538		PBXIP1	538
IL32	539		ENPP4	539
CENPA	540		MYO15B	540
PSMG1	541		STK36	541
EHD2	542		ZNF577	542
GBP1	543		TOB1	543
LOC100131726	544		ABCD3	544
C3orf67	545		SLC9A4	545
PODNL1	546		LOC283392	546
GPSM2	547		FAM47E	547
MCFD2	548		NKTR	548
TMEM171	549		MGAT4A	549
RCOR1	550		IGSF22	550
SLC7A1	551		ENTPD3	551
GREM1	552		SULT2A1	552
PMAIP1	553		TUBGCP6	553
HEPHL1	554		TBC1D3H	554
PGLYRP4	555		DPM3	555
DERA	556		ABHD14B	556
GLIPR2	557		ZNF83	557
C12orf54	558		SNHG9	558
DDX21	559		WIBG	559
SH3GL3	560		MAOA	560
KLK11	561		SCN5A	561
BMP2K	562		C3orf35	562
DUSP14	563		RNF186	563
KANK4	564		TSPAN15	564
MEFV	565		FN3K	565
HS3ST3A1	566		IKZF2	566
LYNX1	567		CPAMD8	567
BLVRA	568		KCNN4	568
FTSJ1	569		EVPLL	569
MBOAT2	570		CROT	570
NCS1	571		WFDC13	571
CAGE1	572		ZNF266	572
TTC4	573		FAM150A	573
ZNF598	574		KLRA1	574
ACTR3	575		RAP1GAP	575
KRT17	576		C17orf44	576
IFIT3	577		SLC23A2	577
PGAM4	578		PGAP3	578
EBNA1BP2	579		YPEL3	579
COL6A2	580		CD63	580
IMPDH1	581		PICK1	581
CTPS	582		C21orf15	582
ARHGAP22	583		ADAMTS13	583
STAT3	584		CRTAC1	584
NIN	585		C17orf69	585
TGFB2	586		ZNF248	586
ARHGEF37	587		C21orf2	587
ANXA3	588		FARP1	588
IARS	589		FA2H	589
LGALS1	590		SP6	590
PERP	591		BLOC1S1	591
TEX2	592		LMF1	592
ECM1	593		NT5C2	593
STOM	594		FAM104B	594
ERC1	595		MAP1S	595
SLAMF9	596		LEAP2	596
C1QA	597		FCRLB	597
MT1G	598		ZNF711	598
GALNT6	599		HSD17B11	599
TMEM173	600		SVIP	600
TGFBR1	601		SH3BGRL2	601
COL16A1	602		SLC16A5	602
PLIN3	603		GCAT	603
NNMT	604		UNC93B1	604
PDZK1IP1	605		GTF2IRD2	605
PPP2R2C	606		SLC25A35	606
PRR16	607		APOBEC3F	607
FAM83A	608		FBXO16	608
EXT2	609		SLC26A1	609
USP1	610		CDR2	610
EIF2AK2	611		FAM63A	611
OSCAR	612		SAMD13	612
SRXN1	613		SLC25A10	613
KLHL21	614		ASAH1	614
GFI1	615		KRT18	615
CLCA2	616		AMY2B	616
NUP205	617		COX6B1	617
LRRC8C	618		FARP2	618
LMNB2	619		SCAND2	619
RRAGC	620		ABAT	620
TARS	621		EVX1	621
HAVCR2	622		CBR4	622
VMO1	623		NPRL2	623
KRT1	624		GPX2	624
C21orf63	625		NBR2	625
CARD18	626		CCDC57	626
MMGT1	627		S100A6	627
NDST1	628		ESRP2	628
RUNX3	629		C3orf62	629
P2RY6	630		LOC349114	630
NUP155	631		SHH	631
CFL2	632		MFSD5	632
AIMP2	633		TMC6	633
TM4SF1	634		MAPK8IP3	634
PLP2	635		NDUFA7	635
IFI30	636		HSD17B7P2	636
TEX10	637		SLC44A2	637
PRMT5	638		FUT9	638
DFNA5	639		PDZD3	639
BACH1	640		FIG4	640
DDN	641		EPB41	641
BAG2	642		ALDH5A1	642
NAA20	643		ZNF100	643
TPI1	644		CMYA5	644
FRMD8	645		EVPL	645
THSD1	646		PAR-SN	646
MKI67	647		ZNF547	647
RHOC	648		ZNF480	648
LILRB2	649		SH3BP5	649
C5orf46	650		DNM1P35	650
LRRC25	651		RECQL5	651
SDR16C5	652		KLHDC9	652
AFARP1	653		OSBPL7	653
CCL20	654		FSTL4	654
GAS1	655		LUC7L	655
DNAJB4	656		NUDT4	656
DDX60	657		UPK3B	657
ELOVL4	658		HIP1R	658
CCT4	659		MTIF3	659
NUAK1	660		CDK5RAP3	660
BBOX1	661		ZFP14	661
CENPN	662		BAIAP3	662
EIF2B3	663		SS18L2	663
TRIML2	664		NPTXR	664
ACCN2	665		ALDH4A1	665
G0S2	666		LPIN3	666
DCUN1D5	667		GGT7	667
CDCA5	668		RPH3AL	668
C12orf70	669		INA	669
AXL	670		FAM195A	670
PLK1	671		CAPN8	671
CDCA7	672		C2orf81	672
C6orf142	673		ZC3H12B	673
IL1R2	674		CNTD1	674
FANCE	675		LRMP	675
COL5A2	676		MAML3	676
ICAM1	677		DCAKD	677
SPIN4	678		TRAPPC5	678
QSER1	679		PDE7B	679
FHL3	680		UBL5	680
NT5E	681		SULT1A2	681
KRT9	682		QSOX1	682
CDK5R1	683		PRDM2	683
FBXL18	684		ZNF709	684
C22orf26	685		CRYGS	685
HDAC9	686		SCARNA7	686
DCBLD2	687		CSAD	687
UBXN2A	688		WFDC1	688
KIF2C	689		SLC2A6	689
ITGB2	690		CRH	690
PLD1	691		PAQR7	691
SLC39A8	692		TPRN	692
COL7A1	693		ZNF441	693
TRIM16L	694		HSD17B14	694
FLRT2	695		POLI	695
MAPK12	696		EXOC3L2	696
C3AR1	697		PRRT1	697
MFAP5	698		SLIT3	698
FAM20A	699		IPW	699
LOC728643	700		RASL10A	700
CELSR1	701		MPST	701
C15orf23	702		C1orf159	702
AIF1	703		ZNF486	703
HOMER2	704		ILDR1	704
CCT6A	705		FCHSD1	705
MAP3K6	706		FAM54B	706
ELL2	707		ZNF14	707
E2F7	708		RNASET2	708
EPGN	709		AP1B1	709
C5AR1	710		HKR1	710
MARVELD1	711		ZNF738	711
LOC441089	712		HOXB8	712
SERPINA3	713		FAM73B	713
KCTD9	714		ZNF436	714
IL8	715		MERTK	715
EIF5AL1	716		GOLGA6L9	716
TYROBP	717		ZNF853	717
ADAMTSL4	718		CAPN13	718
PNMA1	719		LNX1	719
RNASE7	720		ZNF233	720
KIAA0247	721		TSGA10	721
PTCD2	722		ADCY6	722
GZMB	723		LOC127841	723
FOSL1	724		MTUS2	724
C9orf40	725		TMEM134	725
KIF11	726		UGGT2	726
FPR1	727		ZNF681	727
CLSPN	728		C19orf18	728
RBMS3	729		QPCTL	729
PSRC1	730		KIAA1244	730
SLAMF8	731		CYFIP2	731
RAB38	732		PAN2	732
KLK13	733		PLCD1	733
IFI44	734		HIGD1B	734
BAK1	735		C3orf47	735
CLEC2B	736		RGL2	736
CFLAR	737		TSPAN8	737
IKBIP	738		QARS	738
HIF1A	739		CCDC125	739
ARL4D	740		TEX264	740
SULT2B1	741		IFT20	741
MSH6	742		MAPK10	742
AHNAK	743		LOC100130581	743
FAM83D	744		STAP2	744
LAG3	745		ARSD	745
KRT75	746		ID2B	746
RRAS2	747		PDE8A	747
C6orf141	748		HS6ST3	748
NPM1	749		PARD6A	749
CCDC85C	750		INPP4A	750
PAQR4	751		DUSP28	751
POLE3	752		KRTAP5-7	752
SAMD9L	753		NARFL	753
WDR5	754		SGSM3	754
PPAPDC1A	755		MUC20	755
SLC9A3R1	756		APOL4	756
EPR1	757		AIFM3	757
HK3	758		MYCN	758
FAM46B	759		BCKDHB	759
NCAPG	760		SLC23A3	760
HBEGF	761		SGSM2	761
NFIX	762		C7orf55	762
S100A12	763		SYNGR1	763
G3BP1	764		NDUFA3	764
ST5	765		TNK2	765
PSMC3	766		ANKRD10	766
MCL1	767		CCDC160	767
SIP1	768		SLC2A8	768
FAM43A	769		CABIN1	769
CKAP4	770		NISCH	770
GPR1	771		PABPC1L	771
SAMSN1	772		TLCD1	772
MAPKAPK2	773		SYTL2	773
CALB2	774		TRIM62	774
SAMHD1	775		SPTBN5	775
MAF	776		CHKA	776
MFHAS1	777		PP14571	777
PLSCR4	778		SLC22A17	778
NCOA7	779		SH2B1	779
ABL2	780		FRZB	780
KIAA1524	781		RGS5	781
VPS26A	782		PPP2R2B	782
XRCC4	783		SPERT	783
RGS4	784		YPEL1	784
ALS2CR4	785		C19orf46	785
TCF7L1	786		RHOBTB2	786
MT1M	787		DUSP2	787
BHLHE40	788		C6orf134	788
C9orf84	789		RSAD1	789
KRT78	790		C7orf63	790
RAPGEF5	791		CXorf57	791
LOC100134229	792		SH2D4A	792
RALA	793		UGT1A9	793
CSF1R	794		HOXB4	794
SPI1	795		ACADS	795
VSIG4	796		LRRC27	796
CHEK1	797		ANKRD13D	797
NOC3L	798		NSUN5P2	798
TPX2	799		C19orf53	799
TMEM38B	800		HSD11B1L	800
CD101	801		PLLP	801
MYO1G	802		GLT8D1	802
SRGN	803		C11orf52	803
ADM	804		ZNF652	804
EIF4H	805		CA4	805
CSNK1A1	806		PNPLA2	806
RACGAP1	807		LOC100272228	807
GXYLT2	808		TRHDE	808
RRAS	809		ZNF333	809
YWHAG	810		RBM6	810
FMN1	811		MGC3771	811
KATNA1	812		C16orf79	812
EGFR	813		KSR2	813
RUVBL1	814		REG4	814
B4GALT2	815		UGT1A6	815
C10orf119	816		FLJ46111	816
SAA2	817		SLITRK6	817
METAP2	818		LOC115110	818
CAD	819		BTNL9	819
SARS	820		ZNF211	820
MT1H	821		LMO2	821
SUB1	822		CATSPER2	822
DDX24	823		PLEKHA7	823
CD80	824		PNMT	824
XDH	825		FBRSL1	825
SLC43A3	826		SCRN2	826
ACTBL2	827		KIAA0195	827
PINX1	828		KLHL3	828
COL6A1	829		LOC100272146	829
SULF1	830		LOC550643	830
ASAM	831		ZNF285	831
IFIT5	832		IKBKB	832
SEC14L2	833		SYTL4	833
LTB4R	834		TFF1	834
CCT5	835		SCIN	835
TMEM22	836		EPOR	836
PFKP	837		ATP5G2	837
C6orf218	838		MSX2P1	838
FANCC	839		E4F1	839
LAT2	840		APH1B	840
C1orf162	841		SIRT7	841
AEBP1	842		KIAA1683	842
FSD1L	843		OSR1	843
GALNT10	844		NPEPL1	844
THBD	845		PSENEN	845
RND3	846		RPL14	846
MMP14	847		FNBP1L	847
MNDA	848		NPIPL3	848
C6orf167	849		TH	849
DIP2B	850		GTF2IRD2B	850
SERPINB8	851		FHIT	851
NIP7	852		PKD1L1	852
MYO10	853		TMEM53	853
PITPNM3	854		SBK1	854
CYTH4	855		PHLDB3	855
FOXM1	856		PIK3IP1	856
TNFSF9	857		KIAA1407	857
OLFML2A	858		CC2D1A	858
MMP12	859		FGFBP3	859
WDHD1	860		C2CD2	860
SRPX	861		MANSC1	861
PRPS1	862		INPP5A	862
FBXO45	863		DAB1	863
ASCC3	864		PHYH	864
PDLIM4	865		MBTD1	865
HAT1	866		LOC284233	866
NFASC	867		C20orf46	867
KIF14	868		SNRNP35	868
GJB3	869		ZNF33A	869
KLHL13	870		ID3	870
MRPS10	871		CNKSR1	871
HERC5	872		C20orf195	872
CRYAB	873		SNRPN	873
SOCS3	874		MLPH	874
ITGAX	875		ZNF84	875
MMP11	876		KIF9	876
C9orf41	877		PCMTD1	877
IL27RA	878		TMEM125	878
AURKA	879		NEDD4L	879
MT1E	880		RS1	880
DDX58	881		FBXL12	881
HSPA8	882		ACPL2	882
SGMS2	883		AZGP1	883
C18orf19	884		CCDC101	884
CYBB	885		DNAL4	885
TNFSF13B	886		GOLGA2B	886
SBDS	887		LOC100134368	887
PRICKLE1	888		GLTSCR2	888
ANKH	889		NDUFAF3	889
ARHGAP21	890		SPCS1	890
PPFIBP1	891		ADAP1	891
ACAT1	892		SEPT8	892
BMPR1B	893		SCAMP5	893
PSMB2	894		SEMA4G	894
KIF23	895		ZNF358	895
SPC25	896		FLJ11235	896
JUB	897		SLC5A7	897
LETM2	898		DNAJC4	898
CD163	899		GCNT4	899
MACF1	900		DGAT1	900
NMI	901		FAM193B	901
IFIT1	902		C2orf34	902
FAM20C	903		CLDN4	903
GTF3C4	904		PABPC1	904
DEPDC1	905		TTC39A	905
DNTTIP2	906		TRMU	906
C14orf34	907		CACNA1I	907
PLOD2	908		ACOT11	908
GALNTL4	909		ANKRD23	909
NRBF2	910		LOC100101266	910
KIAA0368	911		MCCC1	911
SAMD8	912		OXSM	912
RAP2A	913		ZNF345	913
PSMA6	914		MYLPF	914
TREM2	915		ACSBG1	915
EXO1	916		RBM47	916
CREB5	917		ZNF571	917
BOP1	918		SERF2	918
CKAP2L	919		LOC284379	919
IL1F5	920		B3GALNT1	920
TMPRSS11F	921		PSORS1C3	921
MELK	922		HES1	922
PARP12	923		NRXN3	923
XPO5	924		C1orf220	924
MCTP1	925		DLEC1	925
LILRA6	926		LOC400027	926
SPON2	927		OFD1	927
METTL11A	928		SPATA2L	928
PTTG3P	929		GLB1L2	929
RHOF	930		AGBL2	930
DOK2	931		ZNF814	931
STL	932		CHP	932
SRCRB4D	933		GOLGA6L10	933
SLC35B4	934		SUMF1	934
EPSTI1	935		MYH14	935
KPNA4	936		FLJ23867	936
GPATCH4	937		FLJ42627	937
MAPKBP1	938		TBX1	938
NMU	939		ATAD3C	939
SIGLEC9	940		SLC7A4	940
COPS8	941		RRN3P3	941
SLMO1	942		ZBTB8B	942
NCAPD2	943		C1orf63	943
HMGA1	944		CCDC12	944
SLC47A2	945		AGAP4	945
NTN1	946		CISD3	946
SGCB	947		HDAC10	947
IFI27	948		SRRM5	948
EIF3J	949		LOC100134713	949
CDCA8	950		PTCHD1	950
PPIL1	951		GRID2IP	951
MSR1	952		ZNF160	952
UBE2E2	953		BEX4	953
KIFC1	954		DOCK8	954
IPO7	955		ZNF107	955
SIGLEC1	956		AP1M2	956
RALB	957		TIA1	957
CDC42EP1	958		PRR15L	958
PGAM5	959		AGPHD1	959
CKS2	960		AMIGO3	960
VANGL1	961		RAB40C	961
NRD1	962		CYP4Z2P	962
PAM	963		CCNG2	963
WDR76	964		LOC646851	964
PVR	965		FCHO1	965
LYAR	966		KLHL31	966
KIF2A	967		KIAA1984	967
PRC1	968		ARRB1	968
UBQLN1	969		C13orf38	969
TRIP13	970		PRKCD	970
C18orf45	971		KIAA1107	971
S100B	972		ZNF141	972
NCAPG2	973		PDE4C	973
AURKB	974		ATP6V0E2	974
PITPNB	975		DYRK1B	975
COL5A1	976		RASSF7	976
LOC644936	977		SAMD11	977
TWIST1	978		EPS8L3	978
ECT2	979		TTC23L	979
CXCL9	980		CNTN3	980
RAB35	981		SLC45A3	981
EIF3C	982		ZNF423	982
L1CAM	983		MYO5B	983
RNGTT	984		WASH2P	984
PLA2G4E	985		C1orf88	985
CLEC4A	986		ZNF557	986
CCL4L2	987		S100A4	987
ARNTL	988		LGALS4	988
LOC344595	989		TTC8	989
KPNA2	990		DEPDC6	990
IL24	991		KIAA0895L	991
CD70	992		PAQR6	992
CEBPB	993		EPM2AIP1	993
ENKUR	994		ZNF615	994
SNX24	995		NCKAP5L	995
CD53	996		FREM1	996
ZW10	997		CYB5D2	997
ISG20	998		PLCD3	998
RC3H2	999		ADH6	999
TNNT1	1000		SSBP4	1000
LRIG3	1001		OR5M11	1001
LOC100302401	1002		TMEM25	1002
CD59	1003		ZMYND8	1003
CCNA1	1004		DEPDC5	1004
HERC6	1005		CHD3	1005
TNFRSF10A	1006		PI4KAP1	1006
CCNB2	1007		RWDD2A	1007
SP110	1008		PAR1	1008
TXNDC2	1009		PVALB	1009
POLE2	1010		CAPN10	1010
PDGFC	1011		ZDHHC3	1011
ACVR1	1012		MAL	1012
KIAA0020	1013		NSUN7	1013
COMMD2	1014		LOC285359	1014
THBS1	1015		SPPL2B	1015
CYTSB	1016		UQCR11	1016
KPNA3	1017		EXOG	1017
C9orf91	1018		C17orf50	1018
TSR1	1019		JMJD7-PLA2G4B	1019
LCP1	1020		POGK	1020
KCTD15	1021		ZNF296	1021
CKAP2	1022		C14orf105	1022
IGF2R	1023		HOXB7	1023
MORC4	1024		PPP1R16A	1024
KIF4A	1025		CCL14-CCL15	1025
TDO2	1026		LIMD1	1026
TAF13	1027		SLAIN1	1027
PSMB5	1028		PGBD2	1028
TNFSF10	1029		SHISA5	1029
PKP3	1030		ACCS	1030
FAM129A	1031		AKAP8L	1031
GEMIN4	1032		TSNAXIP1	1032
C12orf4	1033		ZNF444	1033
KARS	1034		C1orf201	1034
B3GALNT2	1035		DNASE1L2	1035
MFSD2B	1036		TSNARE1	1036
AP3S1	1037		ID1	1037
IL31RA	1038		EXOC7	1038
DNAJB6	1039		ID4	1039
BICD1	1040		N6AMT1	1040
IFIT2	1041		CDH26	1041
SUSD3	1042		NAT9	1042
BZW1	1043		C10orf68	1043
COMMD8	1044		TMEM219	1044
OGFOD1	1045		TRIOBP	1045
MCM10	1046		RAB11A	1046
PARP9	1047		CYP2C8	1047
ABLIM2	1048		KIAA1530	1048
MS4A4A	1049		SLC9A1	1049
UTP14A	1050		PPCDC	1050
GTPBP8	1051		MAP4K3	1051
CKAP5	1052		PFKL	1052
POLD1	1053		ZNF140	1053
DTX1	1054		PRAP1	1054
STRAP	1055		RPS19BP1	1055
IFI27L2	1056		ZNF224	1056
CCL26	1057		PHLPP1	1057
LILRB3	1058		RAB20	1058
ANXA6	1059		VILL	1059
CAMK4	1060		ERN2	1060
MED27	1061		C7orf31	1061
RGMA	1062		ASCL2	1062
SPRR2F	1063		OR10H1	1063
SLC2A1	1064		ZFP2	1064
RPL26L1	1065		ZNF767	1065
CHI3L2	1066		PCMTD2	1066
RECQL	1067		ZNF700	1067
SMC2	1068		PAFAH1B3	1068
ITPRIPL1	1069		ASB12	1069
QSOX2	1070		TADA3	1070
RNF138	1071		TOP3B	1071
C14orf149	1072		ACADSB	1072
SNAPC1	1073		CREB3L4	1073
KIF20B	1074		ZNF554	1074
KITLG	1075		GUCA2A	1075
METTL8	1076		ZNF177	1076
LOC339535	1077		FAM125B	1077
MAD2L1	1078		LOC390595	1078
CD38	1079		WBSCR26	1079
LTB4R2	1080		TAC3	1080
C14orf147	1081		BMP5	1081
APCDD1L	1082		NR2F2	1082
WDR41	1083		USP3	1083
UBE2Z	1084		ZNF675	1084
SERPINA1	1085		ULK3	1085
FSTL3	1086		TBC1D3C	1086
LOC221710	1087		C11orf61	1087
HLA-F	1088		PNRC2	1088
IRF6	1089		GSTM4	1089
YRDC	1090		PLEKHG1	1090
C3orf74	1091		SPSB3	1091
CPSF2	1092		TRIM24	1092
EXOSC3	1093		GPR110	1093
PTMS	1094		QTRT1	1094
MS4A6A	1095		GABBR2	1095
ATP6V1B2	1096		LOC440957	1096
CD300C	1097		LETMD1	1097
LRRFIP2	1098		PLS1	1098
BACH2	1099		RPL15	1099
MND1	1100		CHD6	1100
FBXO5	1101		SNHG10	1101
RNH1	1102		HSDL2	1102
WDR3	1103		MST1P9	1103
ADRB2	1104		ZNF784	1104
C12orf11	1105		NDUFA13	1105
NOTCH2	1106		C21orf49	1106
SLC16A2	1107		CEMP1	1107
TXN	1108		ZNF540	1108
BIRC5	1109		LOC90110	1109
ATP2A2	1110		ABCB1	1110
TMEM194B	1111		ZBTB49	1111
MLXIP	1112		SLC13A3	1112
SSRP1	1113		GNAS	1113
PELO	1114		ENPP5	1114
CHST7	1115		THYN1	1115
MCM6	1116		ANKS3	1116
AKIRIN2	1117		MCCC2	1117
S100A2	1118		NLK	1118
MNAT1	1119		BBC3	1119
ARHGAP11A	1120		TINAGL1	1120
RNASE6	1121		ACADVL	1121
NELF	1122		LOC440944	1122
ADAMTS12	1123		GALE	1123
RABEPK	1124		GOLPH3L	1124
C22orf9	1125		BDH1	1125
PGM2L1	1126		ZFPM1	1126
LOC100216001	1127		GRAMD1C	1127
TRIM22	1128		NTAN1	1128
PSMB7	1129		MFSD6L	1129
PDZD2	1130		CABP4	1130
ODF3B	1131		GPC3	1131
FRMD6	1132		ZNF627	1132
PUS7	1133		TXNDC6	1133
GLG1	1134		FAM162B	1134
COL1A2	1135		OGT	1135
KDELC1	1136		ARL14	1136
RFC4	1137		ZNF559	1137
AP1S2	1138		CCDC94	1138
VNN3	1139		PLA2G4F	1139
PRR11	1140		CAPN9	1140
RAB3IL1	1141		SLC25A29	1141
BIN1	1142		KIAA1522	1142
OBFC2A	1143		LOC653113	1143
BCAP29	1144		NUMA1	1144
PTPN2	1145		CXorf23	1145
FGD1	1146		HDDC3	1146
NOLC1	1147		NSUN5P1	1147
SLC30A4	1148		SLC25A1	1148
OSTM1	1149		AQP7	1149
EIF2S3	1150		AGER	1150
PBK	1151		TMUB2	1151
SYT12	1152		PLEKHH3	1152
MTF1	1153		FITM1	1153
PGF	1154		KRT12	1154
BUB1B	1155		TBC1D1	1155
COL1A1	1156		TSPAN14	1156
PCDHGC3	1157		TSTD1	1157
B2M	1158		ESR2	1158
N4BP1	1159		KIAA0141	1159
SMC1A	1160		CCDC61	1160
ADIPOR2	1161		KIAA0802	1161
PCOLCE2	1162		DCXR	1162
LUZP6	1163		CCNT2	1163
ITGA6	1164		SELK	1164
PWP1	1165		C9orf16	1165
FAM105B	1166		ZNF195	1166
HTRA1	1167		FREM2	1167
SLCO3A1	1168		H2AFJ	1168
NCRNA00173	1169		AZI1	1169
SLC36A4	1170		GLI4	1170
GANC	1171		SIM2	1171
LAIR1	1172		LPCAT3	1172
DDIT4	1173		GDE1	1173
WISP1	1174		TSPAN31	1174
WFDC12	1175		SUFU	1175
CHI3L1	1176		FAM134C	1176
PTPN1	1177		BID	1177
PRF1	1178		SASH1	1178
GPR183	1179		FAM149A	1179
C5orf62	1180		LOC200030	1180
TNFRSF12A	1181		RPL32P3	1181
AGPS	1182		SKAP1	1182
GM2A	1183		WASH5P	1183
CALU	1184		ZNF610	1184
LILRA3	1185		SLC39A11	1185
IRAK1	1186		CLN3	1186
CSE1L	1187		PPP1R14D	1187
PSMA2	1188		HS3ST5	1188
CDCA2	1189		UGT2B15	1189
SGOL2	1190		UQCRQ	1190
NOP56	1191		TUSC2	1191
ITGA2	1192		LRRIQ4	1192
ADAMTS15	1193		GHDC	1193
C20orf141	1194		DNAH1	1194
KIF1B	1195		C2orf64	1195
ADCY9	1196		TMEM8B	1196
SLC35F2	1197		C1orf230	1197
YBX1	1198		COX5B	1198
CALM2	1199		UBE2D4	1199
P2RY1	1200		MACROD1	1200
PALM2-AKAP2	1201		LOC100132247	1201
LILRB4	1202		UNC5CL	1202
VRK2	1203		ZNF37B	1203
SECTM1	1204		MMP19	1204
GTF2H1	1205		NME4	1205
CSF3	1206		SERINC2	1206
GART	1207		HIGD2A	1207
DUSP22	1208		CCDC84	1208
KIAA0391	1209		NRIP2	1209
CKS1B	1210		C15orf28	1210
TBC1D2	1211		PLCH1	1211
DCTN1	1212		C10orf58	1212
SPRR2G	1213		C14orf181	1213
LOC283267	1214		STK32A	1214
RAB23	1215		TRIM8	1215
NR1D1	1216		ARHGAP6	1216
MDGA1	1217		PI4KAP2	1217
C1orf163	1218		PCK2	1218
RIMKLB	1219		ZNF320	1219
GPR84	1220		ZNF90	1220
HSPA5	1221		NICN1	1221
RASGEF1B	1222		C9orf68	1222
NDC80	1223		ZNF175	1223
B3GNT5	1224		PNKD	1224
UBAP1	1225		GTF2IP1	1225
ITPR2	1226		TSEN2	1226
AKR1B15	1227		ZNF429	1227
SERPING1	1228		DDX17	1228
FARSB	1229		ANKMY2	1229
ANKRD29	1230		ZNF662	1230
PIK3AP1	1231		LYRM1	1231
C13orf18	1232		ZBTB48	1232
DENND5B	1233		SGSH	1233
RBM7	1234		KCNK5	1234
ST6GALNAC2	1235		CARKD	1235
SDS	1236		BMP4	1236
ANXA2P3	1237		RSPH1	1237
SNW1	1238		ASPSCR1	1238
SH3BP4	1239		LOC646471	1239
BMS1	1240		ELMOD3	1240
FJX1	1241		D2HGDH	1241
FCGR1B	1242		ABCC4	1242
SHOX2	1243		ARHGDIB	1243
EIF2B2	1244		SFRS16	1244
KIF20A	1245		FOXJ1	1245
NACC2	1246		C19orf73	1246
FST	1247		TRMT2A	1247
LIPA	1248		TREX1	1248
CHUK	1249		L3MBTL	1249
UCHL3	1250		SGSM1	1250
WIPF1	1251		ECHS1	1251
CDSN	1252		ZNF350	1252
LIMK1	1253		C1orf93	1253
ZNF385B	1254		C10orf105	1254
TAF5	1255		PLA2G10	1255
SLC15A3	1256		ABHD11	1256
SETBP1	1257		LOC388242	1257
DDX19A	1258		ZNF491	1258
IPO5	1259		ESAM	1259
FAM3C	1260		GAK	1260
ADAM12	1261		FAM84A	1261
TNIP3	1262		SEMA3F	1262
IGFBP6	1263		ITLN1	1263
PIP4K2A	1264		CCDC157	1264
GNA12	1265		NDUFV3	1265
GABRP	1266		TTR	1266
GPR111	1267		ZNF579	1267
WNT7A	1268		C17orf72	1268
TRIM7	1269		CLSTN3	1269
LPAR3	1270		SPRED2	1270
UBE2V2	1271		GPR81	1271
ST8SIA4	1272		ACOX3	1272
TUBA1B	1273		ODF4	1273
CMIP	1274		TTLL1	1274
FCGR1A	1275		GRAMD3	1275
UCHL1	1276		B9D2	1276
ABCB7	1277		C4orf23	1277
LDLR	1278		CYP1A1	1278
XPO6	1279		ARHGAP10	1279
LOH12CR1	1280		ZNF621	1280
PSMD9	1281		VWA5B1	1281
ORC5L	1282		TBC1D8	1282
POLR1E	1283		CLVS1	1283
RIC8A	1284		NCRNA00185	1284
MCM4	1285		PACSIN1	1285
CSRP2	1286		ZNF490	1286
RNF175	1287		SLC20A1	1287
SFTPD	1288		TRPV6	1288
PRDX6	1289		CDX2	1289
PRDX4	1290		SYT17	1290
LST1	1291		ARGLU1	1291
DNAJC9	1292		FAM13B	1292
CTBP2	1293		KRT19	1293
LOC201651	1294		C17orf57	1294
ORAI1	1295		ACRBP	1295
CLTB	1296		ZMYND12	1296
COL10A1	1297		PILRB	1297
RNASEH1	1298		TBX6	1298
KIR2DL4	1299		PEX11A	1299
PPIA	1300		C1orf104	1300
SNX6	1301		THAP3	1301
GNG4	1302		IHH	1302
TNPO1	1303		DPEP2	1303
CD164L2	1304		SELO	1304
KRT81	1305		TNFRSF14	1305
CD68	1306		SMPD2	1306
ENDOD1	1307		HTR7P1	1307
PANK2	1308		KIF13B	1308
KAL1	1309		NCRNA00105	1309
SIRPB1	1310		NHLRC3	1310
SLC12A8	1311		NARF	1311
COQ2	1312		C8orf77	1312
TRIP12	1313		NCRNA00201	1313
HRK	1314		LOC441869	1314
RAP2C	1315		PMS2L3	1315
TGFB1	1316		FOXD4	1316
PEX3	1317		ZC4H2	1317
CSGALNACT2	1318		C22orf40	1318
HDAC3	1319		FAM156A	1319
GEMIN5	1320		DISP1	1320
RHOG	1321		AHR	1321
HDAC4	1322		ZNF396	1322
CDK14	1323		KRTCAP2	1323
SSH1	1324		OSBPL2	1324
LTBP2	1325		LRRC14	1325
CD7	1326		ZNF563	1326
KIAA0090	1327		RNFT2	1327
TTLL12	1328		KCNH4	1328
RARS	1329		ANKMY1	1329
EIF4G1	1330		RBM5	1330
UTP11L	1331		BZRAP1	1331
PLEK	1332		GOLGA8A	1332
FMO1	1333		MAN2A2	1333
AGPAT9	1334		PPP1R3G	1334
C1orf68	1335		RAB11FIP1	1335
ARSK	1336		PWRN1	1336
USP14	1337		TMEM50B	1337
TNFAIP3	1338		HRC	1338
PCDHGA4	1339		NUDT16L1	1339
CARD16	1340		SLC2A11	1340
XPOT	1341		MUSTN1	1341
NUP160	1342		TMEM129	1342
PXDN	1343		HDHD3	1343
GTF2H3	1344		SGK494	1344
RNF8	1345		CEP290	1345
SLC25A43	1346		ZNF720	1346
HMMR	1347		ANO10	1347
CASP5	1348		AGPAT6	1348
IL7R	1349		STRADA	1349
CXCL5	1350		C11orf49	1350
ANKLE2	1351		BANK1	1351
MFGE8	1352		UGT2B28	1352
RPA3	1353		PVRL4	1353
SNAI1	1354		ZNF561	1354
NAV1	1355		C17orf86	1355
SNRPD1	1356		UFC1	1356
ARHGAP24	1357		CD2AP	1357
AFAP1	1358		CRYZL1	1358
TPD52L2	1359		LOC442421	1359
GCNT1	1360		ARRDC1	1360
EXOSC2	1361		MED25	1361
LY96	1362		TRNP1	1362
CEBPE	1363		COL29A1	1363
ZFP64	1364		PARD6B	1364
CD209	1365		PAMR1	1365
LOXL2	1366		C19orf56	1366
GZMA	1367		ARHGAP23	1367
PRKDC	1368		OTUD3	1368
ATG9A	1369		PCSK4	1369
CENPO	1370		YJEFN3	1370
TIMM17A	1371		LIPC	1371
FEN1	1372		TRPM4	1372
ESPN	1373		ZNF524	1373
DLST	1374		ATP6AP1	1374
RRP15	1375		CORT	1375
SERPINE2	1376		CYorf15B	1376
ZIC5	1377		RAB11FIP3	1377
SEPT6	1378		ATP2A3	1378
NDEL1	1379		LOC100128640	1379
GNG12	1380		ZNF85	1380
TYMS	1381		ZNF251	1381
ITGAM	1382		SPOCD1	1382
DEK	1383		ZNF606	1383
MAPK11	1384		RAB19	1384
STX11	1385		FAM165B	1385
AP4E1	1386		GLS2	1386
PHEX	1387		NYNRIN	1387
MBNL1	1388		ZNF768	1388
PAEP	1389		FAM71E1	1389
GAP43	1390		PTOV1	1390
ARHGEF5	1391		CD96	1391
KIAA0652	1392		LIPT1	1392
YWHAH	1393		SAFB2	1393
NRP1	1394		PTK2	1394
PLSCR1	1395		SLC38A10	1395
GPM6B	1396		PDK4	1396
MTMR2	1397		?	1397
POLR1A	1398		SULT1A1	1398
DYNLL1	1399		PTPN6	1399
XPNPEP1	1400		GGT3P	1400
TCOF1	1401		SCAND1	1401
WDR4	1402		DECR2	1402
SLC16A3	1403		YIPF2	1403
COL8A2	1404		ATG4B	1404
SUMO3	1405		ZMAT1	1405
POPDC3	1406		EML6	1406
CAP1	1407		CLK3	1407
SKA2	1408		KCNAB3	1408
ATG3	1409		RND1	1409
CDT1	1410		RASSF2	1410
DOCK2	1411		ZNF580	1411
DEFB103B	1412		C16orf93	1412
ATP6V0D1	1413		ZNF167	1413
RGS1	1414		ADHFE1	1414
WRNIP1	1415		TRIM45	1415
COL3A1	1416		TNRC6A	1416
NEXN	1417		GDPD1	1417
DKC1	1418		CCDC146	1418
MRC2	1419		MSI2	1419
SLA	1420		C8orf44	1420
AACS	1421		AMZ2P1	1421
TBC1D25	1422		B3GAT1	1422
EIF5A	1423		CCNG1	1423
SMAD1	1424		ZNF432	1424
SIGLEC7	1425		PPIL2	1425
CXorf49B	1426		ZNF93	1426
PPIH	1427		SLC37A4	1427
IGSF6	1428		C14orf50	1428
ATP2B4	1429		MIER2	1429
LAMP3	1430		EDNRB	1430
NLRP3	1431		MUM1	1431
NGF	1432		PPIL6	1432
HSP90B1	1433		SILV	1433
GLE1	1434		PBLD	1434
UBE2A	1435		HERC2P2	1435
NUDT1	1436		ATG16L2	1436
SERPINE1	1437		MGRN1	1437
MRGPRX3	1438		LENG8	1438
ENAH	1439		CBX7	1439
PI15	1440		BCAM	1440
MGC12916	1441		ZNF404	1441
CAB39	1442		ZNF558	1442
OLFML2B	1443		AMACR	1443
TMCO7	1444		CRYL1	1444
AQP9	1445		MOGAT2	1445
MXRA7	1446		NUDT16P1	1446
MCM2	1447		FAM116B	1447
SMC6	1448		AQP12B	1448
CCL7	1449		C17orf106	1449
LRRC4	1450		ASTL	1450
BYSL	1451		CHMP2A	1451
CCNYL1	1452		ZNF529	1452
PSMA1	1453		TMBIM4	1453
PTPLAD2	1454		CNGB3	1454
SDR9C7	1455		GRRP1	1455
PHLDB2	1456		MFSD9	1456
ARL4C	1457		OR10H2	1457
GBE1	1458		PRICKLE4	1458
BATF3	1459		FAM189A1	1459
TMEM185B	1460		PRRG2	1460
CCRN4L	1461		ZNF546	1461
SMC4	1462		ALDH1A2	1462
ITGA4	1463		GDPD2	1463
TSPAN4	1464		TBC1D17	1464
DBF4	1465		LOC648740	1465
CXCL13	1466		ARAP3	1466
C3orf34	1467		PNCK	1467
NEK2	1468		C19orf25	1468
KIAA1045	1469		DDX26B	1469
CDK1	1470		LRIT3	1470
DDX10	1471		ZG16B	1471
KCTD12	1472		TMEM57	1472
REP15	1473		TRIM31	1473
KHDC1	1474		PFDN5	1474
GJB5	1475		HCN3	1475
COBRA1	1476		SATB1	1476
C6orf182	1477		ZNF565	1477
MED6	1478		LOC148709	1478
TRA2B	1479		C6orf226	1479
IGSF21	1480		HOMEZ	1480
MMP3	1481		CYP4V2	1481
NUS1	1482		EMCN	1482
AK1	1483		GNRHR2	1483
WNT2B	1484		ZNF32	1484
PCYT1A	1485		CAT	1485
C6orf153	1486		SNHG11	1486
COL12A1	1487		FLJ10038	1487
NFE2L1	1488		TCF21	1488
NAA15	1489		LOC100132354	1489
HLA-A	1490		DSCR6	1490
IGFL2	1491		NECAB3	1491
SLC5A10	1492		LOC401052	1492
FXR1	1493		DOK7	1493
KYNU	1494		AGAP5	1494
TNFAIP8	1495		COX6A1	1495
PDIA6	1496		FOXD4L6	1496
HLA-B	1497		C16orf13	1497
SLC6A15	1498		WHSC2	1498
PECI	1499		TCEA2	1499
IFI6	1500		MYCNOS	1500
FAM72A	1501		RFWD2	1501
UCHL5	1502		HOXA13	1502
PML	1503		PPOX	1503
ABCF1	1504		KAT2B	1504
ATL2	1505		ACSM1	1505
PILRA	1506		CECR4	1506
NUP62CL	1507		SNTG1	1507
CASP4	1508		ZNF793	1508
PDLIM2	1509		ALDH1L1	1509
ZFP91	1510		SCARNA16	1510
SYNE2	1511		ATP13A1	1511
MYH10	1512		LOC729375	1512
GPN1	1513		MYL5	1513
CYP27B1	1514		TTC25	1514
NUSAP1	1515		NDUFA2	1515
LCP2	1516		TCAP	1516
CERK	1517		C21orf81	1517
KIAA1432	1518		C17orf65	1518
AFAP1L2	1519		ZNF613	1519
PSMC2	1520		SMCR5	1520
EID3	1521		C11orf35	1521
OSM	1522		NLRP9	1522
ADAMTS2	1523		TRIM52	1523
BCAT1	1524		MRPL34	1524
GSG2	1525		ACYP2	1525
DDX50	1526		ZNF3	1526
HDGF	1527		C6orf163	1527
CORO6	1528		LOC100130015	1528
UCN2	1529		DPP7	1529
CD300LF	1530		NDUFB7	1530
SLC38A7	1531		ZNF230	1531
SYNCRIP	1532		ARMC7	1532
OTUD1	1533		TTC28	1533
KCNIP3	1534		MRPS25	1534
TRPS1	1535		SLC26A8	1535
CDK5RAP2	1536		ST3GAL1	1536
CERKL	1537		MMP24	1537
AGTPBP1	1538		PRR13	1538
CHRM3	1539		GSTM2	1539
STIP1	1540		MTMR14	1540
MALL	1541		SPRN	1541
ODZ3	1542		STRC	1542
FPR2	1543		PCF11	1543
WDR62	1544		IQSEC3	1544
FAM83B	1545		AGAP6	1545
PDCD10	1546		FAM164A	1546
VEGFC	1547		NR1H4	1547
CCIN	1548		LOC100128288	1548
NFE2	1549		SLC35E2	1549
NCKAP1L	1550		FRAT1	1550
RPLP0P2	1551		AFF1	1551
AREG	1552		C9orf152	1552
IL20	1553		C14orf101	1553
ARPC1B	1554		C15orf58	1554
LEMD1	1555		SULT1C2	1555
NRBP1	1556		TMEM175	1556
FBN1	1557		SHANK2	1557
CENPI	1558		IQCD	1558
TMCC2	1559		TMUB1	1559
RFC2	1560		ACSS1	1560
DNMT1	1561		PTPRS	1561
TK1	1562		LOC388588	1562
DTX3L	1563		MAFF	1563
IFNGR1	1564		LOC400927	1564
CENPF	1565		EHD3	1565
P4HA3	1566		KANK1	1566
SLC7A7	1567		SALL2	1567
DZIP1	1568		KCNC3	1568
CTSL1	1569		C11orf66	1569
LCE3D	1570		CCDC24	1570
CLEC7A	1571		PTGER4	1571
HLA-E	1572		TFF2	1572
CBR1	1573		POGZ	1573
PSMD14	1574		CLEC14A	1574
BATF2	1575		SELENBP1	1575
GRWD1	1576		LOC389634	1576
WASF1	1577		ARPC3	1577
HIVEP1	1578		C22orf43	1578
SPANXB2	1579		BCL2L14	1579
HTATIP2	1580		ZNF605	1580
SLC4A1AP	1581		CYHR1	1581
LEPRE1	1582		NCRNA00107	1582
BDKRB1	1583		UBQLNL	1583
IL13RA1	1584		EFHC1	1584
PSMB8	1585		KCNJ15	1585
NCAPH	1586		OVOL1	1586
COX4NB	1587		LOC146336	1587
FCGR1C	1588		DKK4	1588
RRAD	1589		NAPA	1589
ASAP1	1590		PPP1R1B	1590
CDCA7L	1591		RNF103	1591
PFN1	1592		ATXN7L2	1592
EXTL3	1593		INTS3	1593
SSR3	1594		KLC4	1594
IRF2BP2	1595		C1orf56	1595
PRMT3	1596		UBXN11	1596
SIGLEC10	1597		MTMR9L	1597
PAX6	1598		FLJ13197	1598
GNB5	1599		DHX34	1599
PPAT	1600		ACRC	1600
WDYHV1	1601		C20orf12	1601
CTLA4	1602		DOCK6	1602
SF3A3	1603		SFRS2B	1603
TXNRD1	1604		CRIPAK	1604
SMC3	1605		LOC391322	1605
LYPD5	1606		ZNF302	1606
RNF144B	1607		ELOVL1	1607
SPEG	1608		PIGQ	1608
LST-3TM12	1609		B4GALT4	1609
TRIM14	1610		TRIT1	1610
SHB	1611		NAT1	1611
TFDP1	1612		ZNF780B	1612
DHRS9	1613		CLDN15	1613
TOM1	1614		LENG9	1614
EXOC5	1615		C7orf23	1615
FERMT3	1616		CYB561D2	1616
EPHB3	1617		SMARCC2	1617
C13orf37	1618		VPS28	1618
TMEM106A	1619		HSD17B4	1619
MBD2	1620		SV2C	1620
TTK	1621		WDR5B	1621
ERO1L	1622		SLC10A5	1622
NUP93	1623		NGLY1	1623
GNGT2	1624		DNMBP	1624
BAIAP2	1625		PRR22	1625
HLA-DQB1	1626		FOXD4L1	1626
RSAD2	1627		RAB11B	1627
CAMSAP1L1	1628		ZNF124	1628
PFKFB3	1629		SFRS17A	1629
CSNK1G1	1630		SNORD116-28	1630
ISLR	1631		PKN1	1631
ZIC2	1632		HEXDC	1632
LATS2	1633		RALGAPA2	1633
NETO2	1634		TEAD3	1634
FCF1	1635		HAPLN1	1635
LY6E	1636		MYBPC1	1636
FAM26F	1637		LOC100190939	1637
RGP1	1638		ABCA10	1638
PCNX	1639		MTRF1	1639
ATG4C	1640		LOC284632	1640
RAD51AP2	1641		PTPRU	1641
EIF2C2	1642		LMBRD1	1642
TMPRSS13	1643		ZNF630	1643
TFPI2	1644		RFPL3S	1644
COL17A1	1645		RGPD6	1645
MPHOSPH9	1646		LRBA	1646
THSD4	1647		ZNF680	1647
PIGX	1648		SLC26A11	1648
SNAP47	1649		CRELD1	1649
DPH2	1650		COX4I2	1650
TFAM	1651		KIAA1875	1651
CACHD1	1652		DLL4	1652
FOLR3	1653		GJB1	1653
IRF1	1654		GCFC1	1654
EIF2S2	1655		ZNF219	1655
MCM8	1656		PADI3	1656
CHML	1657		CCDC11	1657
SPTBN2	1658		COX7C	1658
IPO4	1659		PRRT3	1659
CNIH	1660		USP30	1660
WDR47	1661		PODXL2	1661
MYEOV	1662		CROCCL1	1662
SELPLG	1663		UGT2B7	1663
ROBO1	1664		RAB3A	1664
CIT	1665		MEX3A	1665
C9orf11	1666		SNX21	1666
TINF2	1667		SPNS2	1667
RAMP1	1668		FAM71F2	1668
SRP72	1669		MALAT1	1669
POMP	1670		DYNLRB2	1670
NUP133	1671		PCGF2	1671
PRTFDC1	1672		MPPED2	1672
SENP3	1673		LOC100133991	1673
RIF1	1674		RALBP1	1674
FKBP9	1675		LIMS3-LOC440895	1675
MAPK14	1676		EPB41L4A	1676
CCNE2	1677		SCARNA9	1677
TRIM44	1678		CPT1B	1678
TMEM132A	1679		PARP16	1679
CERCAM	1680		C2orf66	1680
CALML5	1681		TAS2R5	1681
PURB	1682		AKAP8	1682
CHAF1B	1683		TPPP2	1683
PSMA7	1684		MSMB	1684
IPO9	1685		C12orf47	1685
TCHH	1686		ABCC10	1686
GPR87	1687		ZNF226	1687
ZNF469	1688		SLC41A3	1688
C14orf145	1689		CACNB1	1689
MET	1690		LOC730668	1690
HSPD1	1691		RINL	1691
DCTN3	1692		SDK1	1692
INCENP	1693		MRPL27	1693
CT62	1694		C12orf62	1694
IPMK	1695		AQP1	1695
PAQR5	1696		ZNF781	1696
MKI67IP	1697		CCT6B	1697
C12orf75	1698		HADH	1698
SMOX	1699		WNT7B	1699
GUK1	1700		SLC17A5	1700
TLL1	1701		C11orf71	1701
C14orf126	1702		ZNF518A	1702
IL2RA	1703		DCI	1703
MAMDC2	1704		RNF215	1704
CEACAM3	1705		SPIN3	1705
IL6	1706		MGMT	1706
C6orf122	1707		CMTM7	1707
PDLIM5	1708		ALPK3	1708
STK3	1709		FAM48A	1709
EREG	1710		LUC7L3	1710
TMSB10	1711		WDR48	1711
KLF12	1712		MTERFD3	1712
HOXD13	1713		C15orf57	1713
IER3	1714		C18orf32	1714
ASCC1	1715		RGS16	1715
MYBL2	1716		GSTK1	1716
C11orf58	1717		RPL29	1717
OSBPL1A	1718		SULT1A3	1718
ADAP2	1719		FBLL1	1719
PDCD11	1720		DAP	1720
CD99L2	1721		C21orf57	1721
UBL4A	1722		NRADDP	1722
HTR1D	1723		FAM59A	1723
SIRPB2	1724		NPFF	1724
MYH16	1725		DUS1L	1725
LAPTM5	1726		FLJ45340	1726
CENPE	1727		C19orf76	1727
F12	1728		C20orf134	1728
CCM2	1729		LOC284100	1729
MCOLN3	1730		RPL32	1730
FBXW2	1731		CG030	1731
CARD10	1732		GOLGA8B	1732
FOXN2	1733		ZNF879	1733
TTPAL	1734		CRYM	1734
ADAM23	1735		C8orf40	1735
TRMT5	1736		C1orf186	1736
NUP37	1737		ILVBL	1737
NINJ2	1738		PRSS16	1738
STIL	1739		GLTSCR1	1739
WDR91	1740		NRN1L	1740
RASAL1	1741		BCAS3	1741
COL23A1	1742		GPT2	1742
ZYX	1743		IKZF4	1743
EIF4A3	1744		SCGB3A1	1744
FUS	1745		PCGF3	1745
WDR43	1746		ZGLP1	1746
WTAP	1747		RAPGEFL1	1747
HPRT1	1748		RNPEPL1	1748
ISCA1P1	1749		CYP20A1	1749
RNF187	1750		TWF2	1750
ELP4	1751		RPL19	1751
RGS10	1752		FKBP2	1752
API5	1753		SNX14	1753
FXN	1754		OR1Q1	1754
HEG1	1755		KIAA1467	1755
POLR2D	1756		CECR2	1756
IPO11	1757		ZNF341	1757
MUC16	1758		CCDC96	1758
RQCD1	1759		MUC2	1759
NPM3	1760		FAM98C	1760
THOC4	1761		AGAP3	1761
TPM1	1762		SPATA17	1762
C3orf21	1763		LRGUK	1763
CFB	1764		C3orf42	1764
EDNRA	1765		HAGH	1765
BTK	1766		FLJ10661	1766
LGALS9B	1767		ACTR3C	1767
KCNQ5	1768		CCR7	1768
TMEM48	1769		RAMP2	1769
LMO1	1770		TSPYL2	1770
DNASE1L3	1771		ANKAR	1771
IGFL3	1772		FUZ	1772
ZEB2	1773		PLEKHB1	1773
RAB11FIP5	1774		SLC38A4	1774
EHBP1L1	1775		RAD9A	1775
FIBIN	1776		KIF7	1776
DR1	1777		IYD	1777
CAPRIN1	1778		ANXA10	1778
TNIP1	1779		PLXNB2	1779
RFWD3	1780		UBXN10	1780
NKAP	1781		SNAP91	1781
ADAM17	1782		GLTPD1	1782
MINK1	1783		POLRMT	1783
RABEP1	1784		ZNF442	1784
LOC653653	1785		LRRC37A4	1785
COL11A1	1786		CATSPERB	1786
TIMP2	1787		CYP2C9	1787
TNFAIP8L2	1788		DNAJC16	1788
RHOH	1789		LOC100190986	1789
CSTA	1790		FGD5	1790
WNT5B	1791		C19orf6	1791
DDX18	1792		HSFY2	1792
PAFAH1B1	1793		SPAG17	1793
RNF24	1794		GPATCH1	1794
FAM26E	1795		ADAD2	1795
SEH1L	1796		C5orf45	1796
ATOX1	1797		KISS1	1797
ARHGAP9	1798		TMEM8A	1798
NXPH4	1799		TRIM2	1799
KLF16	1800		PCP4L1	1800
CXCL2	1801		ZNF808	1801
DBNL	1802		FAM164C	1802
TUBB3	1803		CYTH2	1803
PPIAL4C	1804		NR1H3	1804
COL6A3	1805		LRRC18	1805
DNER	1806		C17orf37	1806
TMEM109	1807		YDJC	1807
MOBKL2A	1808		LRCH4	1808
H2AFV	1809		PCDH1	1809
SFRS13B	1810		TRPV1	1810
HS3ST3B1	1811		ASB16	1811
CDCA3	1812		NCRNA00085	1812
CAMK2A	1813		MKRN1	1813
PLEKHG3	1814		NUDT13	1814
MALT1	1815		BCOR	1815
RAD51	1816		TMEM47	1816
LUZP1	1817		C11orf54	1817
EPHB4	1818		ACAD8	1818
STMN3	1819		ARFGEF1	1819
IL22RA1	1820		FLOT2	1820
VDR	1821		SPDYA	1821
SET	1822		SLC7A9	1822
FMNL1	1823		TNNI2	1823
NFAM1	1824		HEXIM2	1824
DYNC1LI1	1825		IL17D	1825
C19orf28	1826		PHKA2	1826
EPRS	1827		MGC70857	1827
KPNB1	1828		ZNF566	1828
WFDC5	1829		C8orf42	1829
DDX31	1830		SMUG1	1830
FANCA	1831		KIAA0556	1831
LIN9	1832		INPP5J	1832
ZNF114	1833		SFXN2	1833
DLK2	1834		C9orf128	1834
SFTA1P	1835		EIF2AK3	1835
RBM18	1836		ABHD5	1836
C13orf27	1837		CRISP3	1837
C6orf106	1838		ZNF586	1838
FAM49B	1839		TRAPPC2	1839
ATG10	1840		DHRS13	1840
PAPSS2	1841		ADAMTSL2	1841
WNT11	1842		DIP2A	1842
STK17B	1843		FAM86D	1843
C1orf110	1844		PSD2	1844
HAS2	1845		C2orf79	1845
PPP2CB	1846		NME5	1846
CCDC8	1847		NEK10	1847
ISY1	1848		ESM1	1848
VIM	1849		FLJ35776	1849
CDHR1	1850		SPHAR	1850
MTHFD1	1851		OBFC1	1851
TAGLN2	1852		ZNF239	1852
IL18	1853		LOC100189589	1853
CNBP	1854		PDGFD	1854
CHST3	1855		PPP1R3E	1855
NKG7	1856		GPLD1	1856
RASGRP4	1857		RAB25	1857
HEATR1	1858		C3orf50	1858
CASC5	1859		H3F3A	1859
IL22RA2	1860		FAM198A	1860
SLC1A4	1861		IRF5	1861
GAS6	1862		PHF12	1862
TMED7-TICAM2	1863		RGPD4	1863
MPEG1	1864		NR1I3	1864
BCCIP	1865		ALKBH6	1865
C20orf197	1866		FAM162A	1866
SCRN1	1867		NANOS3	1867
MCF2L2	1868		SFRS5	1868
IL2RB	1869		RAB40A	1869
LILRA2	1870		SNORD116-20	1870
CYBRD1	1871		SETD4	1871
NCF1	1872		GBA2	1872
YIPF5	1873		ATP9B	1873
IFI44L	1874		LOC338758	1874
DNAJB11	1875		LOC729678	1875
UGCG	1876		RUNDC1	1876
OIP5	1877		MAN2C1	1877
RRP12	1878		PKHD1	1878
C17orf79	1879		KAT2A	1879
DEPDC1B	1880		RPS6	1880
ICOS	1881		LOC93622	1881
CDC45	1882		LOC678655	1882
NT5DC3	1883		LRP5	1883
RCE1	1884		P2RY11	1884
PPP3R1	1885		DOCK3	1885
MFN2	1886		FAM113B	1886
C11orf73	1887		NDUFA1	1887
CEP170	1888		CCDC106	1888
EIF3A	1889		CTF1	1889
FAM57A	1890		CYP3A7	1890
HAUS2	1891		ATP5I	1891
C12orf24	1892		HAVCR1	1892
GNAI1	1893		AIP	1893
CENPH	1894		LOC148413	1894
APP	1895		ANAPC4	1895
ANTXR1	1896		ABCA6	1896
USP10	1897		GYG2	1897
TXNDC9	1898		DNAJC28	1898
TPP1	1899		GHRLOS	1899
SETX	1900		MID1	1900
ANXA8L2	1901		HDAC11	1901
HLA-H	1902		NAGA	1902
POLR3D	1903		SYTL1	1903
ATXN1	1904		VWA3A	1904
SPATA5	1905		TSSK3	1905
SLC6A17	1906		SYT8	1906
KIAA1614	1907		ITIH5	1907
SDCCAG3	1908		INE2	1908
LIX1L	1909		TCEAL1	1909
NKRF	1910		SEC31B	1910
RGS2	1911		C17orf90	1911
GPR77	1912		GATAD1	1912
RASAL2	1913		GAS2	1913
SMNDC1	1914		AKD1	1914
MSC	1915		SDHAP1	1915
POMT2	1916		SMARCE1	1916
PRDM11	1917		OST4	1917
NCRNA00181	1918		PARM1	1918
CLDN16	1919		FAM66D	1919
TMCO3	1920		DCDC2	1920
SERPINB10	1921		GCNT7	1921
RFK	1922		VPS37B	1922
ZNF367	1923		ATG4D	1923
HCST	1924		FLJ44606	1924
IARS2	1925		GDA	1925
POLA1	1926		C1orf64	1926
SPRR4	1927		RBM11	1927
WWC3	1928		TACC1	1928
CXorf21	1929		FLJ12825	1929
TUBA1A	1930		RPL23A	1930
ZHX3	1931		C20orf106	1931
MXD1	1932		WDR90	1932
RBL1	1933		ABCA9	1933
CDK17	1934		NFKBID	1934
SEPT7	1935		RPL34	1935
POP1	1936		ZNF425	1936
PPRC1	1937		TMEM159	1937
CLDN1	1938		BDH2	1938
GARS	1939		SHROOM4	1939
SIGMAR1	1940		SLC45A2	1940
IL21R	1941		KCNG1	1941
C5orf13	1942		TBCK	1942
IGF2BP3	1943		APOBEC3D	1943
HSD17B12	1944		BCL6	1944
HRNR	1945		FBXO24	1945
GINS3	1946		PTPN18	1946
FANCG	1947		WSB1	1947
C15orf42	1948		ARSG	1948
C19orf59	1949		LEKR1	1949
FAM129B	1950		JUND	1950
FAM167A	1951		FOXO4	1951
SLC24A3	1952		AIG1	1952
XG	1953		REN	1953
IL2RG	1954		SULT1E1	1954
SUPT16H	1955		C2orf82	1955
C4orf36	1956		ACVR2B	1956
MMADHC	1957		ZNF774	1957
MRPS24	1958		SPG7	1958
TRAF3IP3	1959		FAM113A	1959
PORCN	1960		MED16	1960
TYW3	1961		SLC6A4	1961
PRSS12	1962		C17orf97	1962
LRRC15	1963		BSPRY	1963
GPC6	1964		ZNF587	1964
GRPEL2	1965		GPR108	1965
GLS	1966		C2orf29	1966
ZMYND15	1967		LOC285796	1967
GHITM	1968		CELF6	1968
STXBP1	1969		PUSL1	1969
LINGO2	1970		C11orf93	1970
DAXX	1971		PBOV1	1971
SIAH2	1972		NFRKB	1972
ARHGEF1	1973		PCYOX1L	1973
MMD	1974		OR2A9P	1974
CCL18	1975		GOLGA6L5	1975
TSN	1976		LIN7B	1976
ERMN	1977		ZNF19	1977
HIATL1	1978		FAM167B	1978
MMP1	1979		SLC1A1	1979
UBTD1	1980		LOC100130987	1980
DOCK10	1981		C7orf59	1981
C17orf51	1982		BOLA1	1982
CYTIP	1983		ANKRD46	1983
TRAM2	1984		ZNF77	1984
SERPINB12	1985		SUZ12P	1985
ZP3	1986		IGSF5	1986
URB1	1987		SPATA6	1987
RHEBL1	1988		C10orf99	1988
LOC220429	1989		FES	1989
NLRC4	1990		SYNGR2	1990
PDP1	1991		GEMIN7	1991
CCNC	1992		SLC1A7	1992
UBXN7	1993		LIN7A	1993
CD1A	1994		ALOX15	1994
EVI2A	1995		SCXB	1995
PAPL	1996		C1orf175	1996
KRT34	1997		CASP6	1997
[truncated: 1,342 more rows]

## Sheet: SAM Basal vs Rest. TCGA Breast
SAM two class unpaired between TCGA Basal-like breast tumors VS rest
UPREGULATED			DOWNREGULATED
FOXC1	1		FOXA1	1
SRrp35	2		MLPH	2
ROPN1	3		AGR2	3
HORMAD1	4		SPDEF	4
LEMD1	5		AR	5
B3GNT5	6		CA12	6
FOXL1	7		AGR3	7
ART3	8		XBP1	8
ROPN1B	9		TFF3	9
PPP1R14C	10		PRR15	10
UGT8	11		GATA3	11
CHODL	12		SLC44A4	12
C10orf38	13		ESR1	13
BCL11A	14		TBC1D9	14
VGLL1	15		SIDT1	15
FZD9	16		C1orf64	16
STAC	17		ANXA9	17
KRT16	18		CAPN13	18
PSAT1	19		FBP1	19
TTLL4	20		GPR160	20
RGMA	21		ABCC8	21
EN1	22		FSIP1	22
MATN4	23		INPP4B	23
HIST1H1A	24		TSPAN1	24
RHCG	25		SLC7A8	25
LY6D	26		THSD4	26
KCNK5	27		DNALI1	27
FAM19A3	28		C4orf34	28
IFRD1	29		DYNLRB2	29
MIA	30		ZMYND10	30
SLC6A14	31		ERBB4	31
CDCA7	32		ZNF552	32
FGFBP1	33		LRFN2	33
MAPK4	34		C6orf97	34
BPI	35		CMBL	35
ACY1L2	36		ABCC11	36
SERPINB5	37		KRT18	37
STOX2	38		CLSTN2	38
C20orf42	39		NAT1	39
SOX10	40		FLJ40504	40
OCA2	41		SCUBE2	41
CCNE1	42		REEP6	42
MGC10981	43		KIAA1370	43
PRKY	44		DACH1	44
LDHB	45		PIB5PA	45
DSC2	46		STARD10	46
SCRG1	47		CXXC5	47
OGFRL1	48		MYB	48
MTHFD1L	49		RAB17	49
SFT2D2	50		CCDC48	50
OVOS2	51		PH-4	51
RASGEF1C	52		LASS6	52
GABRP	53		BCAS1	53
PRKX	54		MAGED2	54
TRIM2	55		REEP1	55
PTCHD1	56		DNAJC12	56
ELF5	57		SLC22A5	57
CHST4	58		LOC400451	58
MGC16291	59		C9orf116	59
GABBR2	60		TSPAN13	60
TTYH1	61		MSX2	61
HPDL	62		SCNN1A	62
C6orf173	63		KIAA1324	63
EGFR	64		GOLSYN	64
ST8SIA1	65		C1orf34	65
DLX6	66		WFS1	66
OLAH	67		ARSG	67
C1QL2	68		GP2	68
CLCN4	69		TSC22D3	69
FABP7	70		ACADSB	70
CHRM2	71		RAB27B	71
SLC26A9	72		RALGPS2	72
CCKBR	73		RHOB	73
ATP6V1C2	74		REEP5	74
MPP6	75		EVL	75
FSCN1	76		ENPP1	76
KCNN4	77		UBXD3	77
PRDM13	78		GFRA1	78
SFRP1	79		CNTD1	79
SHC4	80		CYP4B1	80
GJB3	81		GAMT	81
INGX	82		ACOT4	82
NRTN	83		CRIP1	83
PTX3	84		GPR81	84
MRAS	85		TMEM157	85
KLK6	86		C17orf28	86
SLC6A2	87		LIMA1	87
HAPLN3	88		FUT8	88
TMCC2	89		LOC124220	89
ANP32E	90		ABAT	90
WWTR1	91		SYTL2	91
YEATS2	92		KIAA1244	92
IL12RB2	93		C5orf30	93
FAM123B	94		SYT17	94
WNT6	95		SLC16A6	95
FANCA	96		NPDC1	96
PRTFDC1	97		KIAA1467	97
CDK6	98		C4orf18	98
MOBKL2B	99		ACOX2	99
CCDC67	100		DALRD3	100
TBX19	101		VAV3	101
MSLN	102		CREB3L4	102
C8orf46	103		C9orf98	103
GFRA3	104		C19orf21	104
ARL9	105		CYB5A	105
RLBP1	106		LOC339745	106
KIAA1804	107		CCDC40	107
LPIN1	108		HPX	108
PELI1	109		RET	109
USP6NL	110		IL6ST	110
MGC102966	111		C6orf211	111
IL22RA2	112		NOSTRIN	112
KRT6A	113		CASC1	113
KRT6C	114		MYO5C	114
PPARA	115		FLJ20273	115
OPRK1	116		RNF103	116
CDC20	117		MAPT	117
GPM6B	118		SYTL4	118
NPM2	119		LRRC46	119
C21orf91	120		TGFB3	120
ARNTL2	121		C20orf114	121
KCNS1	122		WWP1	122
DSC3	123		TOX3	123
SMOC1	124		ATP7B	124
ETV6	125		TMEM25	125
YBX1	126		SLC39A6	126
PLA2G4A	127		FAAH	127
IGF2BP3	128		LRRC48	128
PRSS12	129		CIRBP	129
ZIC1	130		PREX1	130
MAP2	131		TMC5	131
MFI2	132		C14orf45	132
C8orf47	133		PNPLA4	133
BAIAP2L2	134		RERG	134
PKP1	135		ANKRD30A	135
ACE2	136		SLC4A8	136
ZNF462	137		PLEKHF2	137
LRP8	138		SUOX	138
ABTB2	139		C10orf116	139
SOX8	140		METRN	140
GPR161	141		JMJD2B	141
CDCA2	142		APBB2	142
LMO4	143		MGC3771	143
FABP5	144		ATAD4	144
ARL6IP2	145		GALNT7	145
EPHB1	146		NUDT12	146
RASAL1	147		KCNJ11	147
TTK	148		CACNA2D2	148
TGM1	149		C9orf75	149
S100B	150		ANKRA2	150
UNQ338	151		PCP2	151
GAL	152		TEGT	152
PTPN14	153		PTPRT	153
CTSL2	154		PLCD4	154
CDCA8	155		RTN4RL1	155
E2F3	156		NME3	156
TAF4B	157		RUNDC1	157
SBSN	158		TSPAN15	158
PNMA5	159		GREB1	159
TMPRSS5	160		C10orf32	160
KCNG1	161		GPRC5C	161
MGC13057	162		UGCG	162
PAPSS1	163		TMEM45B	163
PLOD1	164		KIAA0040	164
CDK2AP1	165		C16orf45	165
LANCL3	166		TCEAL1	166
PHGDH	167		EFCAB6	167
IGF2BP2	168		TMEM144	168
CMTM7	169		BCAS4	169
CENPA	170		ZFYVE16	170
CCDC82	171		FOXP1	171
RARRES1	172		ERGIC1	172
KIAA0020	173		LONRF2	173
RAD54L	174		MMEL1	174
L3MBTL4	175		CACNG1	175
SEC14L4	176		RPH3AL	176
TIGD2	177		CPA3	177
SRPK1	178		KCTD6	178
SUV39H2	179		KIAA0232	179
MAML2	180		AFF3	180
CSRP2	181		NPNT	181
RNF182	182		ERBB3	182
SOD2	183		IVD	183
CTPS	184		LRRC51	184
NCOA7	185		C14orf100	185
STS-1	186		RND1	186
CHST2	187		RSPH1	187
PROM1	188		OCEL1	188
PCDH8	189		NBEA	189
MID1	190		EXOC6	190
MICALL1	191		CIB3	191
KIF2C	192		DNAH7	192
C16orf77	193		SEMA3C	193
IMPA2	194		TP53INP1	194
RP4-747L4.3	195		TMBIM4	195
BTG3	196		LRRC17	196
CRABP1	197		AKR7A3	197
C6orf15	198		TCEAL6	198
ANKRD45	199		BBS1	199
SLC22A16	200		HHAT	200
UCK2	201		MYRIP	201
COL9A3	202		TCEAL3	202
JRKL	203		RNASE4	203
MCM10	204		LRBA	204
CDH3	205		EAPP	205
TCF7L1	206		GPD1L	206
PLCG2	207		PGR	207
CXCL1	208		CCDC125	208
PRKD3	209		ABLIM3	209
ATP11A	210		SLC9A3R1	210
PLEKHG1	211		CCDC96	211
CEBPB	212		MAN2B2	212
OSBPL3	213		CYB561D2	213
ZNF695	214		LFNG	214
POU4F1	215		IQCH	215
ADAT2	216		SUSD3	216
FMNL2	217		IGFALS	217
CYP39A1	218		MCCC2	218
CHI3L2	219		SMA4	219
BUB1	220		MS4A2	220
CENPN	221		FAM79B	221
ODC1	222		SEC16A	222
CNTNAP3	223		PECI	223
FANCE	224		LRG1	224
RGS20	225		C20orf103	225
CHEK1	226		BBS4	226
ARHGAP21	227		TTC8	227
C9orf19	228		MREG	228
POLR3G	229		SLC40A1	229
TRIM29	230		KRT37	230
LBR	231		ELOVL5	231
MTMR2	232		SPATA20	232
ORC1L	233		ANKRD42	233
C6orf66	234		MAST4	234
FLJ36031	235		LRIG1	235
SOSTDC1	236		CAPN9	236
RIOK1	237		UNQ501	237
COL27A1	238		SCGB2A2	238
UQCRH	239		BHLHB2	239
TTC7A	240		FAAH2	240
KLHL34	241		ATP5G2	241
SEPHS1	242		COMMD10	242
GPSM2	243		C4orf32	243
MPZL2	244		GALNAC4S-6ST	244
ZNF286A	245		SPEF1	245
FAM49A	246		TMC4	246
PADI2	247		CCDC74B	247
MSN	248		TMEM62	248
STRA8	249		ACOT2	249
PLAGL1	250		MICALCL	250
TMEM71	251		GSTM3	251
HMGA1	252		CYB5R1	252
NFE2L3	253		ZNF91	253
DEPDC1	254		ALCAM	254
GJB6	255		PALM	255
NDC80	256		LASS4	256
ANKS6	257		CYP21A2	257
TRDMT1	258		SLC7A2	258
AMD1	259		ITPR1	259
DDX26B	260		C2orf55	260
CCDC18	261		CISH	261
PDK1	262		CYP4Z1	262
SCHIP1	263		C20orf23	263
LAMP3	264		MEGF9	264
C15orf42	265		SAG	265
MEX3A	266		EPB41L5	266
S100A2	267		RMND5B	267
EYA3	268		HSPA12A	268
FOXM1	269		CHAD	269
MELK	270		KCNK15	270
HAO1	271		CROT	271
NUDT5	272		KIF12	272
C9orf40	273		NEK10	273
FAM64A	274		GALNT10	274
ZNF454	275		GALNT6	275
GPRC5B	276		PIP	276
SLC25A37	277		POTE15	277
NMT2	278		PVRL2	278
GTPBP4	279		PRLR	279
DLX5	280		LOC126075	280
ANLN	281		FRY	281
SLC7A5	282		MARVELD2	282
ST3GAL6	283		NR2E3	283
TMEM123	284		TP53AP1	284
hCG_25371	285		IGFBP4	285
TMSL8	286		DUSP5	286
IL1R2	287		SERPINA11	287
KRTAP6-3	288		RABEP1	288
PDSS1	289		FAM134B	289
KLK8	290		TCEAL5	290
SMO	291		PPP1R3C	291
TMEM38A	292		ORAI3	292
ATOH7	293		PRRT3	293
GPRIN2	294		PEX11G	294
C11orf75	295		ACSM1	295
PSME4	296		LRRC56	296
MSL3L1	297		RAB26	297
hCG_1990170	298		GLI3	298
DMN	299		COQ4	299
IL20RB	300		IL20	300
CCL20	301		ABCG1	301
ITGB8	302		NCAM2	302
CCDC88A	303		TBX3	303
C9orf30	304		FMO5	304
POP1	305		PEX11A	305
GSTP1	306		LOC100049076	306
AKR1CL2	307		SLC2A10	307
UCHL1	308		KLHDC9	308
ZIC4	309		CCDC24	309
PUS7	310		C14orf174	310
CDCA3	311		HEXIM1	311
STMN1	312		HDAC11	312
TMEM39B	313		CYB5D2	313
CCDC77	314		STH	314
POLR2F	315		ROPN1L	315
CDKN2A	316		TPBG	316
FLJ39660	317		FAM77C	317
CIB2	318		BAI2	318
SYT8	319		KCTD3	319
EML4	320		PLA2G10	320
CAPN6	321		MEIS3	321
SLC16A10	322		BIK	322
FAM135A	323		PKIB	323
TMEM158	324		TFF1	324
CCNA2	325		BTF3	325
PTPLA	326		DAZAP2	326
CSDA	327		GPRC5A	327
CDH19	328		TJP3	328
NASP	329		SSH3	329
EXO1	330		NRIP1	330
C3orf58	331		UGDH	331
EIF2C2	332		ITGB5	332
RDH10	333		PGLYRP2	333
MCM7	334		N4BP3	334
PIWIL4	335		C14orf143	335
CENPF	336		MPP7	336
SLC39A12	337		FBXL5	337
MFGE8	338		EBF4	338
CA6	339		C21orf13	339
SLC16A1	340		CHCHD5	340
TEX10	341		SERHL	341
SH3GL3	342		RIMS4	342
NCK1	343		ANKRD43	343
STIL	344		RASEF	344
ASPM	345		LEO1	345
RAP2A	346		TAPT1	346
SH2D2A	347		SLC7A13	347
NCAPD2	348		FBXO15	348
ARHGEF4	349		SEMA3F	349
CHST3	350		KITLG	350
PGBD5	351		CSAD	351
SUHW3	352		PRR13	352
MGC72080	353		BAIAP3	353
RRP1B	354		C20orf26	354
EGLN1	355		KIAA0984	355
ANXA8L2	356		CPEB2	356
GCNT2	357		TCTN1	357
CRYAB	358		MATN3	358
BLM	359		PJA2	359
NAB1	360		WNK4	360
C15orf41	361		KIF9	361
TPX2	362		ADRA2A	362
PDE9A	363		MGC50559	363
MMP12	364		ASTN2	364
CEP55	365		C1orf168	365
TNFRSF21	366		MTL5	366
PIF1	367		HSD17B8	367
RRAGD	368		SALL2	368
CENPO	369		HSD17B4	369
PDCD5	370		RGS22	370
KRTAP8-1	371		TRIM3	371
RNF150	372		FZD4	372
MALL	373		SYT9	373
NIP7	374		SCGB1D2	374
TRPM8	375		GRPR	375
SCEL	376		VIPR1	376
CSTB	377		CACNA1D	377
HRK	378		RAB30	378
PAK1IP1	379		C9orf7	379
KLK7	380		POLD4	380
TIAM2	381		IGBP1	381
MYO10	382		LCMT2	382
PRSS33	383		C14orf79	383
SLC43A3	384		C17orf58	384
C1orf121	385		TMPRSS6	385
MFSD4	386		BTG2	386
SMPX	387		C9orf64	387
SLCO5A1	388		C19orf51	388
ACTR3B	389		PIGQ	389
LYAR	390		CLGN	390
KRT17	391		RAI2	391
C10orf90	392		STK32B	392
ASNS	393		TSPAN31	393
TMEM74	394		C14orf44	394
LOXL4	395		IRS1	395
CDT1	396		TPSAB1	396
FAT	397		CRAT	397
DNER	398		SERPINA5	398
ARHGEF9	399		SNED1	399
DMRT1	400		NAT2	400
HLA-DOB	401		BLVRA	401
DIAPH3	402		GARNL1	402
PSRC1	403		KIAA0423	403
HRASLS	404		RBKS	404
PFKP	405		TRIM23	405
UBE2E3	406		HOXB2	406
COL9A1	407		FYCO1	407
AURKB	408		HRASLS3	408
LRRC8D	409		RTN2	409
ABCA13	410		BTD	410
GPT2	411		PIGH	411
TGFA	412		SLC19A2	412
C18orf24	413		KLHDC1	413
KLF5	414		TLE3	414
CDC7	415		SLC39A9	415
GSG2	416		SH3BP4	416
CNGA1	417		FLJ21062	417
PI3	418		PARD6B	418
RBM38	419		TIGD6	419
KIRREL3	420		NUDT16L1	420
FETUB	421		C12orf10	421
CREB3L2	422		DNMBP	422
DOCK7	423		LOC130576	423
FAM136A	424		FAH	424
ATAD3A	425		SKP1A	425
CPA4	426		GDF15	426
EPHB6	427		APEH	427
NFIB	428		CCNH	428
C6orf167	429		FBXO36	429
CXCL3	430		FBXL7	430
GYLTL1B	431		LOC728378	431
DKFZp762E1312	432		C1orf102	432
RBM28	433		C16orf24	433
SLC36A4	434		CCNG2	434
CHI3L1	435		CPB1	435
PLCH1	436		ZNF434	436
RNF145	437		CHRD	437
SLC34A2	438		CCND1	438
TP53BP2	439		SURF1	439
SLC9A6	440		FAM120AOS	440
CALCB	441		CPEB3	441
FTMT	442		CEACAM6	442
CYP7B1	443		C6orf154	443
ADORA2B	444		PATZ1	444
POLD1	445		AP1G2	445
CCNB2	446		SELENBP1	446
KLF11	447		NSMCE1	447
NMB	448		MYST4	448
NFIL3	449		RP4-692D3.1	449
NOTCH1	450		FAM110B	450
PDE7A	451		GNMT	451
CHRM3	452		CGRRF1	452
COTL1	453		FBXL16	453
BTBD3	454		EEF1A2	454
TMEFF1	455		KCNK6	455
KIF14	456		ETNK2	456
ARL5B	457		PRICKLE2	457
COMMD2	458		CMYA5	458
MCCC1	459		C11orf60	459
KHDRBS3	460		GOLGA1	460
LMNB2	461		DCTN4	461
KIAA1609	462		SPEF2	462
DCC1	463		PTPLAD1	463
DLG7	464		MAP3K12	464
PRNP	465		CELSR1	465
ME2	466		GUSBL1	466
MTMR8	467		GNA14	467
LIPG	468		KCNJ3	468
PNMA3	469		CAMLG	469
ID4	470		BCL2	470
CBS	471		SPRED2	471
CKS1B	472		TOX4	472
DCPS	473		DNAH5	473
CEACAM19	474		IFT140	474
MSH2	475		ZNF597	475
OTX1	476		F7	476
BCL2A1	477		GMPR2	477
RFC4	478		C5orf3	478
CHRDL2	479		RPS23	479
FAM126A	480		BCDIN3D	480
CXXC6	481		ROGDI	481
TRIM43	482		DKFZP686E2158	482
BBOX1	483		TMEM141	483
ILF2	484		RHOH	484
FAM62C	485		DAK	485
C6orf115	486		MDP-1	486
SKP2	487		MZF1	487
BAG2	488		TOB1	488
FAF1	489		REPS2	489
FOXG1	490		ARFIP2	490
NUF2	491		FGD3	491
OR7E24	492		PFDN5	492
SMC6	493		MKL2	493
TTL	494		LMX1B	494
FREQ	495		SCCPDH	495
C1orf135	496		APBA2BP	496
RASD2	497		LRRC50	497
SLC6A15	498		SULT2B1	498
FANCB	499		RARA	499
TFCP2L1	500		EPB41L4A	500
SOX11	501		CHMP2A	501
GSTA2	502		ZNF703	502
ZNF643	503		NDUFAF1	503
POLR1E	504		XPA	504
MLZE	505		BMP4	505
DSCR2	506		RAB11FIP3	506
BRUNOL4	507		MAN1C1	507
KALRN	508		NME5	508
TMEM105	509		FNIP1	509
LIN9	510		SREBF1	510
ATP11C	511		ASAH1	511
KLHDC6	512		EMP2	512
TLX1	513		MUM1L1	513
RSU1	514		ZNF688	514
STAG3	515		NDUFA2	515
DEF8	516		MS4A8B	516
RANBP1	517		C1QTNF3	517
SMC1B	518		SCGB1D1	518
TTC22	519		SNIP	519
SMOX	520		OMD	520
NDRG1	521		FAM102A	521
SLPI	522		OGN	522
CHST6	523		TM7SF2	523
TGM5	524		SPATA4	524
CA9	525		GLS2	525
KRT5	526		C3orf18	526
AADAT	527		LRP10	527
CA13	528		TM9SF1	528
UPP1	529		SDSL	529
RNASEH1	530		COPZ1	530
C16orf61	531		STRN3	531
USP1	532		RARRES3	532
FNDC3B	533		KLHDC2	533
C6orf150	534		AFAR3	534
MASTL	535		CCDC87	535
TMEM171	536		C10orf82	536
CXorf6	537		PIGT	537
NPM3	538		IGFBP2	538
KIFC1	539		SERPINB6	539
OXGR1	540		LDLRAD1	540
CDC123	541		SLC27A2	541
FAM54A	542		PHOSPHO2	542
FZD7	543		DTWD2	543
PLD1	544		YPEL2	544
C1GALT1	545		GLIPR1L2	545
ABBA-1	546		DNAJC17	546
PIM1	547		MGC21874	547
MGAT3	548		C10orf56	548
WNT10A	549		SH3BGRL	549
CLEC7A	550		FLJ37078	550
RASSF4	551		IGF1R	551
MCM5	552		BLVRB	552
RASGEF1B	553		CCDC19	553
DGKG	554		KRT222P	554
C5orf27	555		WDR25	555
STAC2	556		ZNF396	556
TSPAN33	557		PHPT1	557
STEAP3	558		XYLT2	558
RBL1	559		GPR98	559
GMPS	560		TEKT5	560
KCNE1L	561		P2RX4	561
LAD1	562		PCSK4	562
HSPA14	563		KRT8	563
ODAM	564		TCEAL4	564
KRT6B	565		IFT88	565
FAM60A	566		TTC18	566
KIAA1909	567		ACTBL1	567
NT5DC2	568		AGTR1	568
PAX6	569		SIGIRR	569
APBA2	570		ZDHHC11	570
TPPP2	571		SCAMP1	571
CCL7	572		NUDT4	572
CDC25A	573		SPINK4	573
ETS1	574		NEK11	574
PRKCA	575		LOC653391	575
ZCCHC11	576		NUBPL	576
CENPI	577		AXIN2	577
DKC1	578		LASS2	578
ULBP2	579		AHNAK	579
TRPM6	580		CCDC57	580
ADD2	581		WBP1	581
LCT	582		DIO1	582
C1orf106	583		PDZK1	583
MUC16	584		SORD	584
TLE4	585		STK36	585
RHBDF2	586		FLYWCH2	586
BOP1	587		TMEM111	587
CIRH1A	588		KIAA0141	588
LYN	589		C9orf117	589
GPX7	590		IQCD	590
EPHB3	591		HEXIM2	591
IL27RA	592		CYP4X1	592
EHBP1	593		DMXL1	593
SLCO1A2	594		TPPP3	594
KRT23	595		SRP14	595
XAB1	596		SPG11	596
DZIP1	597		ATG16L1	597
TUBB6	598		C1orf78	598
FIGN	599		RGS11	599
C10orf114	600		CPEB4	600
ENO1	601		ZSWIM5	601
C1orf163	602		RGL3	602
PAMCI	603		DHCR24	603
TRIM15	604		PRSS23	604
CNKSR3	605		SLC26A3	605
KIF1B	606		MFSD5	606
FAM57A	607		WDR19	607
PGLYRP4	608		GATA2	608
CEBPE	609		ALAD	609
S100A8	610		CSNK1A1	610
MCTP2	611		ZNF680	611
NANOGP1	612		PTP4A2	612
NHSL1	613		RDHE2	613
CXCL16	614		MOAP1	614
PTGS2	615		RAPGEF3	615
E2F2	616		HSDL2	616
CCNYL1	617		ZNF385	617
MALT1	618		ASB8	618
SMG5	619		TRIM8	619
ROR1	620		LOC253012	620
AQP5	621		WIBG	621
CHEK2	622		IQGAP2	622
CEBPG	623		NINJ1	623
MARCO	624		CEACAM5	624
GTSE1	625		HPN	625
RUNX3	626		BATF	626
YES1	627		NDFIP1	627
ORC6L	628		CAMK2N1	628
KRT81	629		MRFAP1L1	629
IFNAR2	630		HS6ST3	630
GJA7	631		COL4A3BP	631
PNPT1	632		C16orf72	632
GABRE	633		UEVLD	633
NOL4	634		C14orf132	634
ADAM17	635		KIF13B	635
SRD5A1	636		C5orf15	636
ADAMTS3	637		APOF	637
TNNI2	638		RETSAT	638
ELAC1	639		CD46	639
SGOL1	640		LOC92270	640
PSIP1	641		LYPD6	641
POMC	642		ZNF484	642
HSPC159	643		NEDD4	643
HEATR1	644		LOC388135	644
GSTA5	645		PLEKHA6	645
BCL2L14	646		CST3	646
PLXNA1	647		LZTFL1	647
KLK10	648		DCDC5	648
RAD51AP1	649		RNASEL	649
CHRNA5	650		NQO1	650
FAM83B	651		MYLIP	651
TIA1	652		VEZF1	652
CDC45L	653		THTPA	653
KCNH8	654		COG7	654
C13orf3	655		TRIM62	655
CCDC14	656		STC2	656
RHBDL2	657		TENC1	657
SLC5A6	658		LSDP5	658
UNC13D	659		LRRC31	659
RIPK2	660		SHC2	660
CENPE	661		RORC	661
TRIP13	662		NPAS1	662
RFWD3	663		KIAA1737	663
TBC1D1	664		TUSC4	664
SLC16A8	665		HMGCS2	665
AMOTL1	666		TMEM26	666
DONSON	667		ULK4	667
AMTN	668		SLC22A18	668
MTBP	669		UBR1	669
MAPRE2	670		FASN	670
C14orf115	671		C1orf170	671
QSER1	672		KCNE4	672
RAB6B	673		FLJ20920	673
DGAT2	674		RAB5B	674
UPF3B	675		C10orf26	675
STK38L	676		HCRP1	676
ALX3	677		DUSP4	677
ARHGAP11A	678		SYS1	678
GPR126	679		ADCY9	679
KCMF1	680		EID1	680
DYNC1I1	681		CAPSL	681
PAK3	682		C5orf37	682
PHF19	683		LAMB2	683
GNRH1	684		HTRA1	684
ZNF532	685		OVGP1	685
RGR	686		TCEA3	686
PTPN2	687		CST9	687
ATP6V1E2	688		TMEM161B	688
ANKRD11	689		LTC4S	689
APCDD1L	690		SH3GLB2	690
FGF9	691		EPS8L1	691
NOL1	692		PLAT	692
IL32	693		PAX9	693
C3orf55	694		SIRT3	694
SERPINB8	695		RICS	695
ZC3H12C	696		SYNC1	696
TIMM8A	697		C10orf79	697
BYSL	698		TTC12	698
AMY2A	699		USP47	699
KLK5	700		IL20RA	700
CDCA5	701		THBS4	701
CALU	702		ZNF92	702
UCHL5	703		MPV17L	703
DEFB1	704		EPN3	704
CHAC2	705		CFD	705
IRAK1	706		SERINC1	706
CAMKV	707		GHDC	707
DAPK1	708		MUC1	708
RIMS3	709		CST9L	709
LCN2	710		SEMA3B	710
PDXK	711		YIPF1	711
FAM83D	712		PHYHD1	712
TTC13	713		SUMF1	713
COCH	714		C14orf179	714
NMU	715		KIAA0825	715
FOSL1	716		RIBC1	716
CYB5R2	717		MGC34796	717
MND1	718		ATP6AP1	718
MCM4	719		RAB11A	719
KIF18A	720		ZNF446	720
TRIM47	721		UBL3	721
CAD	722		ZC3H10	722
FAM90A1	723		ZBTB16	723
WDR12	724		LOC492311	724
DPH2	725		APH1B	725
COX4NB	726		MRPS36	726
ADCY7	727		ADCY6	727
C2orf12	728		ZNF799	728
SEPT3	729		CYBRD1	729
RAP2B	730		HSPB1	730
RPP40	731		TINP1	731
CX3CL1	732		CST2	732
TNFRSF11A	733		KIAA1377	733
PDHA1	734		PER2	734
SERPINB4	735		SLC39A11	735
DNMT3B	736		RAD50	736
UBE2J1	737		NOVA1	737
KIF15	738		SLC29A3	738
C13orf27	739		ADCY5	739
PAPD1	740		LARGE	740
TRIT1	741		COQ6	741
A2ML1	742		HNMT	742
RBMS1	743		TP53I11	743
RNF138	744		CTSF	744
NR2C2	745		RPS6KA5	745
ZRF1	746		ARL3	746
FLJ23861	747		SAR1B	747
NT5C2	748		TRPM4	748
SERPINB3	749		APPL2	749
HSD17B2	750		DCXR	750
MKRN3	751		UGT2B15	751
MED30	752		AGBL2	752
VPS54	753		FUCA1	753
FAM29A	754		RAD17	754
C8G	755		TSPYL1	755
KIAA1553	756		MGST2	756
GALNT13	757		ZNF20	757
NCAPH	758		ZNF24	758
NCAPG2	759		GOLGB1	759
TPI1	760		MTUS1	760
UBXD4	761		TIMP3	761
SLC25A27	762		TLE6	762
TNFRSF13C	763		FLJ32549	763
S100A1	764		CACNG4	764
DEPDC1B	765		DYX1C1	765
C11orf82	766		AMACR	766
GART	767		LIN7A	767
PALM2	768		PNPLA7	768
GBP1	769		LRRC27	769
TYMS	770		FOXD2	770
PDE1C	771		CNTNAP2	771
PPP1R14B	772		BECN1	772
PFDN2	773		MOSC2	773
NKX2-5	774		ZNF442	774
NR2E1	775		TMEM9B	775
KATNA1	776		C11orf35	776
DOCK3	777		KRT19	777
TFDP1	778		KCNMA1	778
BID	779		KIAA1407	779
SUHW1	780		C6orf1	780
KIAA0746	781		NEK9	781
C2orf13	782		FBXO38	782
PTCH1	783		F2RL2	783
MLLT10	784		CCDC32	784
PSMAL	785		SERTAD3	785
C1orf96	786		KIF3A	786
SLC2A12	787		PCDH1	787
BCL2L10	788		SULT1A1	788
CEP57	789		ALDH6A1	789
ITGA6	790		TMEM46	790
SLC35F2	791		FANK1	791
FAM58A	792		ALKBH1	792
CHAF1B	793		TOM1L2	793
RPS7	794		SERF2	794
KIAA1166	795		UQCRQ	795
PVR	796		ICA1	796
GPR180	797		ZADH1	797
MAP7D3	798		FLJ45557	798
RPIA	799		FLJ11506	799
PTTG3	800		RAMP2	800
IL1F5	801		HMGCL	801
MET	802		UBE2B	802
PCDHB11	803		TAF9	803
NLRP7	804		FARP2	804
FRMD3	805		SLC22A4	805
NXN	806		C11orf52	806
TNNT2	807		SULT1A2	807
GPR125	808		DOLK	808
EZH2	809		SMOC2	809
POLQ	810		MB	810
PLK1	811		COX6C	811
GLS	812		ATP1A2	812
PTTG2	813		PEX12	813
LYPD5	814		PTGER3	814
FTCD	815		FLRT3	815
ARHGAP22	816		CD2BP2	816
NUP205	817		CHST8	817
PPP2R3A	818		MED7	818
RCAN1	819		LDHD	819
TIGD1	820		PHF15	820
C16orf57	821		MVP	821
GPR19	822		LNX1	822
PROK2	823		NUCB2	823
ATP6V0A2	824		PRRG2	824
MYBL2	825		GSC	825
WDR77	826		SPCS1	826
TINAGL1	827		RNF14	827
HR	828		PCTK2	828
SNRPA1	829		KAL1	829
CBFB	830		KIAA1257	830
C1orf59	831		CIB1	831
MAP4K4	832		IK	832
KIF20A	833		LOC129881	833
ERCC6	834		TMEM30B	834
AKAP8	835		ORMDL2	835
HDAC2	836		SYDE2	836
CLEC4D	837		CEACAM7	837
SERPINB7	838		COG2	838
NDRG2	839		NTN4	839
COL11A2	840		COQ5	840
PTTG1	841		SHROOM2	841
CORO1C	842		HGD	842
STK38	843		RHOC	843
OPTN	844		GLCCI1	844
RPP38	845		NAV3	845
TUBA4A	846		GLUL	846
OSR1	847		CACNA1H	847
CDKAL1	848		PPEF1	848
LOC641367	849		CBFA2T3	849
MRPL15	850		RANBP3L	850
LRP12	851		C9orf128	851
OBFC2A	852		SEPP1	852
BRI3	853		MAG	853
NFKBIE	854		PSME1	854
RP5-1054A22.3	855		GFER	855
C21orf58	856		CDYL2	856
XK	857		ST6GALNAC2	857
TRMT11	858		LRRC6	858
NUS1	859		TMEM121	859
ANXA1	860		ZNF671	860
LOC348180	861		MRFAP1	861
BMP2	862		GSTZ1	862
ADCY3	863		MFAP1	863
HDGF	864		SPOP	864
S100A3	865		PEX7	865
SF3B3	866		HNRPH2	866
SPHK1	867		TRH	867
ProSAPiP1	868		GLUD1	868
TRMU	869		ZNF281	869
S100A9	870		C4orf31	870
ZNF521	871		ANKMY1	871
FAT2	872		NUMA1	872
XRCC2	873		PPP2CA	873
ICAM5	874		SPR	874
KLHL7	875		OCIAD1	875
WARS	876		FLJ46111	876
DCBLD2	877		TMEM86A	877
DCLRE1C	878		DHRS12	878
PRPF38A	879		ZNF350	879
GTPBP8	880		KBTBD3	880
SLC25A13	881		CUL3	881
FLJ16478	882		SUGT1L1	882
C4orf7	883		ZNF423	883
RRAS2	884		SYNJ2BP	884
DOT1L	885		PANK3	885
LSM2	886		LRRFIP1	886
LOC145814	887		C19orf36	887
KIF23	888		PAAF1	888
ITM2C	889		IRX5	889
SH3TC2	890		LOXL1	890
CSN3	891		MTERFD3	891
FANCL	892		CCDC78	892
FOLR3	893		HIGD1B	893
CMTM5	894		MIPEP	894
MICAL3	895		FLJ38482	895
ACTL8	896		MORN1	896
ZMIZ2	897		SLC1A4	897
DDC	898		C2orf15	898
VLDLR	899		DKFZp666G057	899
DOCK5	900		PHF7	900
PLEKHB1	901		CDS1	901
PLEKHG2	902		TCTN2	902
ANAPC1	903		OSBPL6	903
TM4SF1	904		G6PC3	904
C15orf52	905		DGKD	905
WDR4	906		PRKAB1	906
AGTPBP1	907		UCN	907
ATAD5	908		DHRS7	908
SLMO1	909		LOC284352	909
RPS6KA3	910		TRAK2	910
ABHD9	911		PAFAH2	911
PITPNM2	912		CYP4F8	912
PLEKHF1	913		LASP1	913
SAA4	914		SERHL2	914
MLXIP	915		PGPEP1	915
NRAS	916		FAM63A	916
SEH1L	917		RAMP1	917
MRPL2	918		LOC90835	918
TSPYL5	919		PERLD1	919
MUC15	920		IL13RA1	920
COL23A1	921		ACMSD	921
B3GNT4	922		DOK7	922
NOL9	923		GRP	923
FAM19A4	924		LOC196993	924
PLOD3	925		NXNL2	925
RYR1	926		LOC130940	926
LSM6	927		CBLN4	927
PPARGC1B	928		HSPA1L	928
ITGA9	929		SIL1	929
RPRML	930		ECM1	930
KIF11	931		LOC400566	931
LOC339524	932		ANKRD25	932
PGM1	933		ABCA3	933
GNB4	934		UBXD6	934
SMC4	935		GADD45G	935
LRRC8B	936		CBR4	936
DSG3	937		AZGP1	937
CR1L	938		CPLX1	938
HECA	939		CD63	939
MOGAT1	940		CANT1	940
WDR3	941		ELMOD2	941
LPHN2	942		TAF9B	942
MCM6	943		CCDC83	943
FOLH1	944		LOC91893	944
CHIA	945		LCOR	945
NRG2	946		PTCD2	946
UBE2C	947		ITGBL1	947
C5orf39	948		SPRYD3	948
CCNJ	949		LOC728635	949
CEP170	950		FLJ13611	950
PSMB2	951		RG9MTD2	951
XPO5	952		ZNF564	952
C3orf26	953		TMEM135	953
FAM13A1	954		GLUD2	954
TMEM65	955		GLT8D1	955
PPARGC1A	956		ERBB2IP	956
C13orf18	957		ANG	957
FLJ25801	958		LNX2	958
SHFM1	959		PLAC1	959
SPAST	960		IDUA	960
KIF1A	961		PDGFD	961
FAM89A	962		ATRIP	962
C1orf112	963		ARRB1	963
CRIPT	964		PGDS	964
NUP93	965		THPO	965
CSF2	966		NDUFS4	966
DDX18	967		BTRC	967
LOC155006	968		TMEM87B	968
MKI67	969		FAM86A	969
TYRO3	970		SERPINI1	970
DTD1	971		KIAA1598	971
C12orf11	972		SFXN2	972
SPIB	973		HSZFP36	973
SH3KBP1	974		FAM110C	974
FBXL10	975		CREBL2	975
PDIA6	976		TMEM41B	976
TXNL4B	977		FAM81B	977
INDO	978		CHN2	978
BIRC5	979		MTHFR	979
VSNL1	980		SNX25	980
FBL	981		AQP11	981
HSPBAP1	982		FUNDC1	982
NOP5/NOP58	983		TRERF1	983
SIN3B	984		SLC24A1	984
GPR64	985		DEPDC6	985
GJB5	986		ABCA2	986
LYNX1	987		SCAMP4	987
TTF2	988		HDC	988
FAM3D	989		FAM82C	989
C13orf34	990		ZNF609	990
FBN3	991		HSPB8	991
C2orf3	992		ATP6V1G1	992
MUTYH	993		KIF5C	993
BUB1B	994		FLJ20489	994
C6orf142	995		CYP4F22	995
RRP1	996		CASD1	996
C16orf44	997		DDO	997
MOCOS	998		WDR22	998
RPS19	999		CADPS2	999
CCNY	1000		FLJ13236	1000
INCENP	1001		ABCA12	1001
FOLR1	1002		AP1M2	1002
ADFP	1003		KIAA1279	1003
ECEL1	1004		SEPT8	1004
SACS	1005		TPCN1	1005
KHSRP	1006		CALCOCO2	1006
RELB	1007		C5orf36	1007
PAQR3	1008		PLAC9	1008
CCDC138	1009		PAPD4	1009
ATXN7L2	1010		PTPRN2	1010
MAGEA4	1011		TMEM115	1011
RASAL2	1012		FRAT1	1012
LY6K	1013		CTR9	1013
CALB2	1014		VPS37C	1014
GGH	1015		SLC35A3	1015
CEP170L	1016		SMUG1	1016
FAM98A	1017		TUSC2	1017
B3GNT3	1018		ELOVL2	1018
SNTB1	1019		CRNKL1	1019
TEAD4	1020		IBTK	1020
CARD9	1021		CTDSP1	1021
HOMER3	1022		CCDC100	1022
B4GALNT1	1023		RALGPS1	1023
WDHD1	1024		IQUB	1024
CLSPN	1025		QDPR	1025
PLS3	1026		BRWD1	1026
APPBP1	1027		ORMDL3	1027
SKIP	1028		CCDC11	1028
DDX11	1029		SEPHS2	1029
PCBP4	1030		C19orf42	1030
C19orf2	1031		CRY2	1031
LTV1	1032		FGF18	1032
PRRG1	1033		ABHD4	1033
LOC441212	1034		DHX29	1034
PRAME	1035		RAPGEF6	1035
LOC203547	1036		NAPA	1036
TCF20	1037		EFHD1	1037
GNL2	1038		NOXA1	1038
TCOF1	1039		NDUFB10	1039
TUBB	1040		SNAPC2	1040
GPR158	1041		PRKAG1	1041
RIN3	1042		SEMA5A	1042
SERBP1	1043		OLFML3	1043
CENPL	1044		SHROOM1	1044
hCG_40738	1045		RGS5	1045
PRSS27	1046		CASC4	1046
MIRH1	1047		SESN1	1047
ETV5	1048		CCDC106	1048
CHD1L	1049		GNPTG	1049
NARF	1050		RMND1	1050
SLAIN1	1051		HAGH	1051
KLHDC3	1052		TMEM128	1052
TMEM170	1053		ARFIP1	1053
RIPK4	1054		UMOD	1054
UPK1B	1055		RBM11	1055
PTDSS1	1056		KCNS3	1056
ATP1B3	1057		HIST1H2AJ	1057
LIX1L	1058		C9orf150	1058
KPNA4	1059		SEL1L	1059
MSH6	1060		GLYATL1	1060
C10orf125	1061		PDHB	1061
C1orf198	1062		CREB3L1	1062
C1orf61	1063		CTTNBP2	1063
ETV4	1064		PCLO	1064
C9orf58	1065		CPE	1065
FUT4	1066		DCI	1066
TCF19	1067		RAB11FIP1	1067
CLDN23	1068		HISPPD2A	1068
JMJD4	1069		DNAJC1	1069
PRC1	1070		P2RY2	1070
UTP11L	1071		USP40	1071
CTSC	1072		NFATC4	1072
RASGEF1A	1073		HNT	1073
ATAD3B	1074		WDR54	1074
ATF7IP	1075		ARID2	1075
EFNA5	1076		ZNF689	1076
PCDHB9	1077		PRDX3	1077
NCAN	1078		MRPS27	1078
C17orf39	1079		JMJD5	1079
FOXN2	1080		ZMAT1	1080
C1orf2	1081		CTSO	1081
GLT1D1	1082		SIAH2	1082
TMOD2	1083		HYPK	1083
MEX3C	1084		CHIC1	1084
PTGFR	1085		EFHC1	1085
POLS	1086		CRIP2	1086
MRPL9	1087		C19orf46	1087
TBC1D4	1088		C10orf57	1088
SF3B14	1089		ZNF747	1089
SMC5	1090		ITPK1	1090
TUBB3	1091		MIA3	1091
PCOLCE2	1092		ZNF136	1092
MYC	1093		MYO6	1093
SYN2	1094		UQCC	1094
TCP11L1	1095		ZNF678	1095
R3HDM1	1096		ZMYND8	1096
AGPAT4	1097		KIAA0644	1097
NOB1	1098		CCNDBP1	1098
MCM3	1099		ABCC13	1099
MCM2	1100		DIXDC1	1100
ZNF488	1101		LYSMD3	1101
CLCN5	1102		C14orf28	1102
TNFRSF25	1103		CRTAP	1103
C18orf10	1104		PTK6	1104
ZMYND15	1105		MYL5	1105
KIRREL2	1106		ASPN	1106
CYYR1	1107		NXPH1	1107
TBPL1	1108		PIGV	1108
AIM2	1109		BCAR3	1109
SPIN4	1110		TSNAXIP1	1110
INPP4A	1111		CXXC4	1111
SAE2	1112		DLG5	1112
GPR37	1113		THBS1	1113
C2orf56	1114		GSTM1	1114
NCK2	1115		AMPH	1115
RAX	1116		SORCS2	1116
METTL4	1117		HOXD8	1117
SERPINE2	1118		AKR7A2	1118
SH3BP1	1119		NRXN3	1119
FAM107A	1120		PRKCD	1120
LAMC2	1121		PPM1J	1121
RIOK3	1122		TEX264	1122
YOD1	1123		C1orf21	1123
UPF2	1124		CCPG1	1124
CD82	1125		SEC14L2	1125
NY-SAR-48	1126		PCK2	1126
TNIP3	1127		RABL5	1127
GINS1	1128		PCDH19	1128
HSPB3	1129		C16orf74	1129
SPEG	1130		RB1	1130
FAM27E1	1131		CNIH3	1131
CEACAM20	1132		PIK3IP1	1132
GRHL1	1133		VEZT	1133
ANKRD15	1134		DOK1	1134
FAM27E3	1135		XPC	1135
CTTNBP2NL	1136		SNX1	1136
GCSH	1137		ZFYVE21	1137
SCNM1	1138		ZFYVE28	1138
TLR6	1139		ATP6V1G2	1139
C5orf34	1140		CETN3	1140
ZNF750	1141		TMEM58	1141
PART1	1142		AFF4	1142
MOG	1143		RBED1	1143
CDC25B	1144		SERINC3	1144
SLC45A3	1145		LOC93622	1145
RPL39L	1146		PBX1	1146
KIAA1754L	1147		HEMK1	1147
KLHDC7B	1148		TXNDC16	1148
SMTNL2	1149		NUDT16	1149
PSMB4	1150		CXCL14	1150
RIF1	1151		EIF4B	1151
FBXO5	1152		ZNF214	1152
C1orf94	1153		IYD	1153
C1orf38	1154		FAM84B	1154
SGOL2	1155		FBXL3	1155
OIP5	1156		TTC16	1156
DOK5	1157		ERBB2	1157
C1orf75	1158		SMCR7	1158
KLRG2	1159		AMIGO2	1159
DSG1	1160		ITGA3	1160
ESX1	1161		DHRS4	1161
TMEM117	1162		FLJ36208	1162
IQGAP3	1163		PHF20	1163
SIRPA	1164		CATSPER3	1164
SLC25A33	1165		FAM63B	1165
IRX1	1166		MRPL41	1166
NUP155	1167		NBR1	1167
RCC2	1168		CARD10	1168
IL17RD	1169		TMEM178	1169
CCDC90A	1170		IER3	1170
KCNB2	1171		TSGA10	1171
METTL8	1172		C20orf3	1172
SLCO4A1	1173		GEMIN8	1173
TMEM20	1174		TIPARP	1174
RDX	1175		ATP2C2	1175
LEPREL1	1176		FNTB	1176
RARB	1177		COQ7	1177
CCDC102A	1178		ADAMTSL5	1178
TACC3	1179		MOCS2	1179
PML	1180		C1QTNF7	1180
SERPINB2	1181		CDKL3	1181
OR8B8	1182		TINF2	1182
GMDS	1183		GHR	1183
POM121	1184		FAM57B	1184
DMD	1185		CBX4	1185
CCNA1	1186		MIR16	1186
BNC1	1187		C18orf1	1187
MRPL37	1188		RAB31	1188
ADM	1189		KIAA1219	1189
GNG4	1190		GIN1	1190
LY75	1191		EDNRA	1191
CEBPZ	1192		C10orf65	1192
KRT14	1193		RIPK3	1193
MMP7	1194		TMEM145	1194
CXCL2	1195		BRD8	1195
MAP7D2	1196		PBLD	1196
FAM20A	1197		STX18	1197
CHORDC1	1198		OTOR	1198
RAVER2	1199		KIAA0247	1199
CALCA	1200		RASL11B	1200
EXT1	1201		LPPR2	1201
C11orf41	1202		MS4A7	1202
MTIF2	1203		CSNK1G3	1203
INA	1204		LOC541469	1204
MDC1	1205		IQCK	1205
EPHA2	1206		LMAN2	1206
KCNK12	1207		TSG101	1207
KRT34	1208		PLA2G4F	1208
CD38	1209		ZNF175	1209
ZNF789	1210		WDR52	1210
LRRC8C	1211		ARMC9	1211
ST14	1212		TBC1D9B	1212
CBR1	1213		CRYL1	1213
HSPA4L	1214		ZBTB4	1214
TOP1MT	1215		ATG2B	1215
BCL2L12	1216		C5orf5	1216
TBC1D7	1217		C3orf52	1217
ICAM1	1218		FLJ20581	1218
HCRTR1	1219		ARF3	1219
CDC42EP1	1220		TFAP2B	1220
MPZL1	1221		C1orf27	1221
KIF4A	1222		PFKFB1	1222
RNF217	1223		CST1	1223
UCHL3	1224		WDFY3	1224
ALDH1A3	1225		TMED7	1225
IL1RAP	1226		ATP7A	1226
GAPDH	1227		AIG1	1227
RBM8A	1228		PDE6B	1228
CKM	1229		FEM1C	1229
C1orf79	1230		KIAA0649	1230
NOLA1	1231		SQRDL	1231
HDAC4	1232		MGC26718	1232
AQP9	1233		TMEM112	1233
ECE2	1234		SLC9A3R2	1234
ATP11B	1235		C18orf32	1235
VASH2	1236		MSH3	1236
PRR4	1237		CYP4F11	1237
MAGEB4	1238		DPP7	1238
CDC2L6	1239		RNF41	1239
PTPRZ1	1240		C9orf68	1240
CCNB1IP1	1241		PDE11A	1241
TBC1D22B	1242		UBE3A	1242
DEPDC7	1243		SFXN5	1243
VSX1	1244		ABHD14B	1244
KIAA2013	1245		AFF1	1245
JOSD1	1246		AUH	1246
CCDC50	1247		SUCLG2	1247
DNAJB11	1248		C6orf70	1248
OLFM2	1249		RABL3	1249
ZBTB5	1250		APC	1250
WNK3	1251		SCGB2A1	1251
ROCK2	1252		HOXC6	1252
IVNS1ABP	1253		DNAJC14	1253
GEMIN4	1254		FAM120B	1254
BACE2	1255		HOXC5	1255
SNRPD1	1256		DPP8	1256
C1orf187	1257		CLIC6	1257
MDFI	1258		RPS27L	1258
RCCD1	1259		RABL4	1259
TCEB3	1260		TANC2	1260
C9orf105	1261		UBE3B	1261
BARX1	1262		FAM134A	1262
IL8	1263		SLC38A1	1263
TRPV6	1264		USP52	1264
FPRL1	1265		GRK4	1265
ANKRD35	1266		PPP3CB	1266
PRKCQ	1267		ZNF263	1267
C19orf12	1268		LRRC8E	1268
PERP	1269		IFIT1L	1269
RGS2	1270		B3GNT8	1270
ENPP6	1271		HAGHL	1271
HIST1H1B	1272		ZFYVE19	1272
PPARD	1273		HOMEZ	1273
C7orf13	1274		HTR2B	1274
RYR3	1275		TRAPPC6A	1275
PPP1CB	1276		DNAJA4	1276
NMI	1277		PDIK1L	1277
UBE2S	1278		CCDC127	1278
GLT25D1	1279		ARL15	1279
PRPF18	1280		CFB	1280
KCTD14	1281		ZNF429	1281
KIAA0133	1282		RAB3D	1282
PLEKHK1	1283		HEBP1	1283
CSAG3A	1284		GSTCD	1284
BAK1	1285		SLC38A6	1285
EIF2C1	1286		ZNF528	1286
MTTP	1287		TUBA3D	1287
LOC402573	1288		CCDC110	1288
MLKL	1289		APPBP2	1289
IQCG	1290		SDC4	1290
IL2RA	1291		TNN	1291
PLCB4	1292		LASS5	1292
PKDREJ	1293		TMEM116	1293
CHML	1294		SAP18	1294
E2F1	1295		SEMA3G	1295
NAT13	1296		FLOT1	1296
VEGFA	1297		FAM46C	1297
LRP6	1298		FSTL3	1298
LOC152217	1299		TM6SF1	1299
RPS27A	1300		AP3B1	1300
DDX39	1301		METT5D1	1301
DBF4	1302		SNX9	1302
RP6-213H19.1	1303		CCNO	1303
MORC2	1304		GALC	1304
C13orf23	1305		CCDC56	1305
SHCBP1	1306		FLNB	1306
GATAD2A	1307		BMPR1B	1307
DISC1	1308		NUDT18	1308
FANCI	1309		MAPK9	1309
RP5-1077B9.4	1310		C15orf24	1310
FAM120C	1311		KIAA1908	1311
C1orf67	1312		ANKS1B	1312
C6orf60	1313		LOC100125556	1313
DNA2L	1314		SSBP2	1314
KIFC3	1315		LENG4	1315
LALBA	1316		FLJ44379	1316
VRK1	1317		PPM1A	1317
PDIA2	1318		POLR3K	1318
S100A6	1319		MON2	1319
GCS1	1320		CHURC1	1320
ARL13A	1321		SECISBP2	1321
B3GALNT2	1322		HECTD2	1322
SLC1A6	1323		AMDHD2	1323
REXO2	1324		BLOC1S1	1324
SCPEP1	1325		ZNF486	1325
LCTL	1326		COL24A1	1326
TUBB4	1327		FBXO8	1327
FOXD1	1328		FCHO2	1328
PRSS3	1329		DYNC2LI1	1329
FBXO17	1330		MAP3K1	1330
BRIP1	1331		NEDD4L	1331
ANKRD7	1332		ZFP2	1332
CKS2	1333		ANKRD21	1333
SOS1	1334		HDHD2	1334
B4GALT2	1335		KIAA0182	1335
LINCR	1336		SLC2A8	1336
GINS4	1337		ALDOAP2	1337
KIT	1338		C6orf85	1338
KARS	1339		ZNF311	1339
C21orf70	1340		HMP19	1340
PWP2	1341		STK39	1341
CLDN10	1342		MAP1A	1342
ACSL4	1343		C19orf39	1343
RPUSD3	1344		LOC283152	1344
STK33	1345		SRP54	1345
KRT15	1346		ANAPC13	1346
FGFBP2	1347		ACTR10	1347
TMIE	1348		THRSP	1348
NPC1	1349		C9orf103	1349
NES	1350		GPR137B	1350
CPNE2	1351		SLC26A11	1351
TSPO	1352		CAMK2B	1352
SOX9	1353		MGC88374	1353
HERC5	1354		SMAD3	1354
SNRPG	1355		C20orf149	1355
TSR1	1356		P4HA3	1356
SNAI1	1357		CYP4F2	1357
CCDC99	1358		TPTE	1358
TTYH3	1359		TRIB3	1359
TNFRSF10D	1360		H2AFJ	1360
TLR1	1361		SLC46A1	1361
RHOQ	1362		MSMB	1362
RCN1	1363		KERA	1363
WDR5	1364		C9orf156	1364
SLC7A1	1365		ATP6V0C	1365
KIAA1524	1366		RGMB	1366
FAM62B	1367		RUNX1T1	1367
GZMB	1368		SPATA17	1368
SLC15A2	1369		MRPL54	1369
PRSS16	1370		CYP26A1	1370
CPSF3	1371		PRRC1	1371
PIR	1372		ZNF701	1372
POPDC3	1373		GAK	1373
GLYATL2	1374		JAM3	1374
LMO1	1375		CILP	1375
CP	1376		SLC30A5	1376
PF4V1	1377		CETN2	1377
KIAA1949	1378		PARP11	1378
FIGNL1	1379		FRMD6	1379
WDR91	1380		WDR78	1380
ADA	1381		TRAF3IP1	1381
CASP8AP2	1382		LRRC4C	1382
FAM124A	1383		PIH1D2	1383
KCTD9	1384		GPX4	1384
ATAD2	1385		NPTN	1385
KIAA1045	1386		ZNF441	1386
CD59	1387		SCRN3	1387
C6orf145	1388		EXDL2	1388
UGP2	1389		PCGF2	1389
PINX1	1390		TSC22D1	1390
NEIL3	1391		COQ10B	1391
BICD2	1392		SEMA3E	1392
RBM17	1393		ABHD14A	1393
ATP10B	1394		ZNF599	1394
IL12A	1395		TCTA	1395
MAGED4B	1396		FER1L3	1396
C18orf56	1397		GRTP1	1397
SNX8	1398		ZDHHC24	1398
APOBEC3B	1399		MLH3	1399
C19orf47	1400		TTC30A	1400
FANCC	1401		SEC23IP	1401
CCT6A	1402		CNGA3	1402
EMILIN2	1403		MIER3	1403
CLDN1	1404		ALDH4A1	1404
PAQR8	1405		FCGRT	1405
CIAO1	1406		HOXB3	1406
TIPIN	1407		COL6A3	1407
HIF3A	1408		RBM24	1408
KIN	1409		SYT1	1409
RGN	1410		ST6GALNAC6	1410
TAGLN3	1411		NYD-SP21	1411
SMC2	1412		STON2	1412
STRN	1413		PNRC2	1413
DKFZP564J0863	1414		NXPH3	1414
BCL11B	1415		CCDC65	1415
CKAP2L	1416		DYNC2H1	1416
IL23A	1417		DNAJC16	1417
SYNCRIP	1418		GNPDA2	1418
CD83	1419		P18SRP	1419
CREB5	1420		RP11-50D16.3	1420
DDX21	1421		ADSSL1	1421
ECHDC1	1422		CST5	1422
LOC554248	1423		LETM2	1423
SCML2	1424		C9orf91	1424
ABI1	1425		BCL2L1	1425
ACN9	1426		PARP3	1426
SIX3	1427		PEX19	1427
TCF3	1428		PNMA1	1428
IL15RA	1429		ENPP5	1429
PNRC1	1430		TMEM66	1430
C16orf80	1431		POSTN	1431
STAR	1432		ZNF595	1432
RNF12	1433		AGXT2L2	1433
NDUFS5	1434		ANKRD50	1434
TNFAIP3	1435		VPS39	1435
AURKA	1436		NFIA	1436
NUDT1	1437		NLRP12	1437
FUT3	1438		CYB561	1438
PRKAG3	1439		SPTLC2	1439
ANP32B	1440		PHC3	1440
QKI	1441		TTC9	1441
ARPC5	1442		ITFG3	1442
SPC25	1443		NACA2	1443
CENPJ	1444		CYP4F12	1444
EXTL3	1445		ELP2	1445
ARG2	1446		CAB39L	1446
PRDX4	1447		CTNND2	1447
GPR63	1448		C20orf39	1448
S100A12	1449		C4orf12	1449
CARD6	1450		KIF3B	1450
THNSL1	1451		MIPOL1	1451
CPSF4	1452		PSD4	1452
FBLIM1	1453		ENOX1	1453
RNF168	1454		ZNF154	1454
CCDC139	1455		FAM38B	1455
ARL4C	1456		ZNF530	1456
RAD51	1457		NUBP1	1457
DHX33	1458		AK7	1458
TOMM40	1459		PODN	1459
JOSD3	1460		CUEDC1	1460
ZNF438	1461		CHID1	1461
MRPS5	1462		IKBKB	1462
C10orf18	1463		C6orf165	1463
LOC389072	1464		KIAA0319L	1464
LOC374569	1465		FAHD1	1465
LRFN4	1466		GPBP1	1466
SLC25A32	1467		DHRS2	1467
KIAA1729	1468		ZNF117	1468
GOPC	1469		CLN5	1469
RLF	1470		GFM2	1470
TUBA8	1471		ZNF548	1471
OGDHL	1472		ZNF540	1472
TAF5	1473		STBD1	1473
LIMD2	1474		RGL2	1474
E2F7	1475		BCAT2	1475
MGC10850	1476		F2R	1476
PRKDC	1477		SLC1A2	1477
PITRM1	1478		THAP6	1478
RHEB	1479		SCOTIN	1479
CASC5	1480		MGC16169	1480
CBL	1481		DCLK1	1481
CRLF3	1482		BCAM	1482
ANKRD38	1483		PEBP4	1483
DSG2	1484		LOC644186	1484
ST20	1485		CEACAM8	1485
MPHOSPH10	1486		CALCOCO1	1486
OR7A5	1487		TRIM58	1487
FLJ10292	1488		LOC116236	1488
MYO1E	1489		LENG1	1489
TFDP3	1490		CARKL	1490
ANKRD27	1491		PDPK1	1491
PLK4	1492		COL12A1	1492
DFFB	1493		GSTO2	1493
KRT86	1494		BAG1	1494
DCUN1D5	1495		FFAR2	1495
SSRP1	1496		MYCBPAP	1496
SPRR2F	1497		TLOC1	1497
AMY2B	1498		RSAD1	1498
ACOT9	1499		SLC25A38	1499
E2F8	1500		RAB40C	1500
ERCC6L	1501		SLC1A1	1501
DMRTA1	1502		COASY	1502
RNF8	1503		HOXD1	1503
GFOD1	1504		ZNF141	1504
DIAPH2	1505		SYTL5	1505
MAD2L1	1506		PSEN1	1506
ALX1	1507		GRIK3	1507
CCDC128	1508		DTX3	1508
FAM105B	1509		KSR2	1509
BMS1	1510		CDK7	1510
SLC6A11	1511		MBD6	1511
TES	1512		OSBPL5	1512
HPRT1	1513		PISD	1513
REPS1	1514		MCF2L	1514
C6orf117	1515		SSBP4	1515
UBE2T	1516		SYTL1	1516
CHAF1A	1517		U1SNRNPBP	1517
PCDHB10	1518		C16orf33	1518
XPO4	1519		MED13L	1519
INPP5B	1520		MYT1	1520
PABPC1	1521		C3orf57	1521
ULBP3	1522		TRIM4	1522
XPO1	1523		BNC2	1523
SLC35B4	1524		SFRP4	1524
ELAVL2	1525		SLC45A1	1525
FANCD2	1526		POLK	1526
ABCF1	1527		PNPLA2	1527
MYO1H	1528		GRLF1	1528
VPS72	1529		RFX2	1529
MBNL3	1530		NEIL1	1530
ZDHHC18	1531		SLC20A1	1531
TRAF1	1532		SEZ6L	1532
C12orf4	1533		ZFYVE1	1533
TRMT6	1534		EDF1	1534
CHIC2	1535		HSPA2	1535
FBXL13	1536		DBNDD2	1536
MYH7	1537		FLJ39653	1537
ERRFI1	1538		SSTR2	1538
C9orf126	1539		WDR16	1539
PIK3AP1	1540		BNIPL	1540
DDIT4	1541		CYP2A7	1541
TRPV4	1542		CXCR7	1542
KIF4B	1543		THSD1	1543
CXADR	1544		ALDH3B2	1544
TMEM45A	1545		KIAA1276	1545
HNRPLL	1546		CLEC3A	1546
POLR1B	1547		C1orf93	1547
BNIP2	1548		EDG3	1548
TMEM48	1549		PTEN	1549
TROAP	1550		C14orf129	1550
LRRC40	1551		KBTBD10	1551
CD3EAP	1552		ZNF772	1552
NUP88	1553		GHRH	1553
DUSP7	1554		TTC21A	1554
NUT	1555		RAB14	1555
CCHCR1	1556		TMEM87A	1556
CPNE8	1557		ECM2	1557
TUBGCP3	1558		TOM1L1	1558
RGS6	1559		KLF2	1559
EIF3B	1560		MRPL27	1560
HMGN4	1561		MOCS1	1561
SENP5	1562		SLAIN2	1562
C12orf48	1563		ARHGEF3	1563
MMACHC	1564		PIGB	1564
PHKG1	1565		NEBL	1565
NPPC	1566		C19orf20	1566
ADSL	1567		RASA1	1567
GDI2	1568		PDK2	1568
MGC16385	1569		ZNF100	1569
PBK	1570		TBC1D2	1570
C21orf122	1571		ZNF85	1571
AOF1	1572		ISCA2	1572
CDC2	1573		ISOC1	1573
BAHCC1	1574		DKK3	1574
FMO2	1575		KTN1	1575
MLLT11	1576		NISCH	1576
CDC5L	1577		NANS	1577
FAM100B	1578		ABHD2	1578
NR1I2	1579		TMEM49	1579
CMAS	1580		ANKMY2	1580
ORM2	1581		ZMYND12	1581
SLURP1	1582		WDR20	1582
VPREB3	1583		WDR24	1583
VASN	1584		APOD	1584
C6orf192	1585		IFT122	1585
DYSF	1586		PPAPDC1B	1586
DUSP22	1587		POLI	1587
ZNF711	1588		WDR31	1588
SERTAD2	1589		TRAF5	1589
CDKL1	1590		EXOC2	1590
FSD1	1591		PCBP2	1591
SLC2A1	1592		LOC162073	1592
SNRPA	1593		TAC1	1593
TLE1	1594		DNPEP	1594
TNF	1595		MADD	1595
CXCL6	1596		PPT1	1596
LOC442229	1597		FLJ39822	1597
FOXQ1	1598		SNAP29	1598
CALML4	1599		EDG2	1599
C9orf100	1600		RNF123	1600
SLC35F3	1601		GLDN	1601
SMYD2	1602		A1BG	1602
KIAA1920	1603		CLEC3B	1603
C19orf59	1604		PCCA	1604
BAIAP2L1	1605		COMP	1605
CERK	1606		BCKDK	1606
TOX	1607		PCBD2	1607
CFLAR	1608		SMPD1	1608
SMEK2	1609		RNF215	1609
FOXK1	1610		MPDU1	1610
MFAP3L	1611		ATP8B1	1611
PRIM2	1612		TMTC2	1612
PTPN4	1613		GPR77	1613
KRT13	1614		MLH1	1614
SYCP2L	1615		MFAP3	1615
PLEKHO1	1616		GOLM1	1616
COL4A4	1617		CPD	1617
RQCD1	1618		LAMA2	1618
SIGLEC12	1619		MGC20983	1619
GRHL3	1620		C1orf149	1620
USP24	1621		HSH2D	1621
SLC25A19	1622		ARRDC1	1622
PPRC1	1623		NACA	1623
PDAP1	1624		BDKRB2	1624
ANGPT1	1625		KRR1	1625
SUPT5H	1626		CST4	1626
C10orf111	1627		MYL6	1627
ANKRD41	1628		CCDC104	1628
PLA2G7	1629		SFRP2	1629
OXCT1	1630		NPHP1	1630
DUOXA1	1631		EGR3	1631
B3GAT1	1632		SDF2	1632
LRRC34	1633		LRRC15	1633
ASS1	1634		B9D2	1634
BOC	1635		ZCCHC10	1635
OR7E91P	1636		B3GNT1	1636
MRPS17	1637		GLRB	1637
ANKS1A	1638		ABCC12	1638
KIR2DL4	1639		RNF135	1639
MAGEB1	1640		HIF1AN	1640
CDK8	1641		FKBP3	1641
CALD1	1642		ATP6V1D	1642
ASGR1	1643		EDARADD	1643
CALR	1644		HN1L	1644
RMND5A	1645		SEPSECS	1645
SCARA3	1646		KCNC2	1646
SGPP2	1647		C20orf30	1647
SLC4A11	1648		TESK2	1648
SGMS2	1649		CXorf40B	1649
JMJD2D	1650		MRPS34	1650
EP400NL	1651		SOX13	1651
SIRPB1	1652		MRPS30	1652
KLHL24	1653		ZNF652	1653
CHST11	1654		ZNF217	1654
PBX4	1655		STMN3	1655
RECQL	1656		CCRK	1656
C6orf105	1657		MPG	1657
USP31	1658		AMZ1	1658
SNX5	1659		SPAG17	1659
CXCL5	1660		HIST1H2AH	1660
SLC10A4	1661		BRDT	1661
SNFT	1662		LOC124446	1662
CCDC28B	1663		LRRC32	1663
GAS2L3	1664		MDGA1	1664
DLAT	1665		LRP2	1665
OPN3	1666		LSMD1	1666
SUHW2	1667		HTR7	1667
MRPS9	1668		DSTN	1668
SR140	1669		AMFR	1669
NFIX	1670		SLC30A8	1670
ST18	1671		PARK7	1671
ANXA3	1672		YTHDC2	1672
PDCD2L	1673		MXRA8	1673
CD7	1674		MAN2A1	1674
GTF2IRD2	1675		NUAK1	1675
CDCA4	1676		ZNF43	1676
CTRL	1677		C21orf81	1677
FLJ22639	1678		NEURL	1678
KCNV1	1679		MALAT1	1679
MPO	1680		KCTD21	1680
RELT	1681		TSPAN9	1681
LIN54	1682		ZNF181	1682
LOR	1683		C3orf62	1683
C9orf39	1684		ZER1	1684
ACSL6	1685		C14orf112	1685
SULT4A1	1686		SPATA2	1686
KRT83	1687		THUMPD1	1687
C6orf159	1688		GJE1	1688
SUPV3L1	1689		IGSF21	1689
SF3A3	1690		EIF2AK4	1690
ZP4	1691		C3orf25	1691
APBA1	1692		PDE8B	1692
KPNA2	1693		MPP2	1693
LRIG3	1694		LOC201229	1694
ZFP42	1695		RNF139	1695
P2RX5	1696		SLC9A1	1696
PF4	1697		LRSAM1	1697
MYBL1	1698		HRC	1698
GTF3C2	1699		ADRB2	1699
FAM81A	1700		ZNF563	1700
FLJ22795	1701		RUNX1	1701
ARL14	1702		YIPF5	1702
GMNN	1703		RPL41	1703
C6orf123	1704		COL1A1	1704
THOC4	1705		SEPT12	1705
SLC38A3	1706		KCNK4	1706
CSAG1	1707		CACNB4	1707
RPE	1708		TK2	1708
IQCB1	1709		PCSK6	1709
SLC6A16	1710		PNMT	1710
GALNT3	1711		COLEC12	1711
SEMA5B	1712		BMI1	1712
CXorf15	1713		CDH11	1713
LSM7	1714		NEDD8	1714
WDSOF1	1715		RIOK2	1715
WDR62	1716		STOM	1716
ACTG2	1717		LTB4DH	1717
MRPL11	1718		SMPD3	1718
EHBP1L1	1719		MRPL43	1719
ATP2C1	1720		NUDT16P	1720
C6orf182	1721		KIAA1324L	1721
QPCT	1722		CHD6	1722
SNRPC	1723		DISP1	1723
DNAH17	1724		UNC5B	1724
CRISPLD1	1725		FGF10	1725
IL1F9	1726		EFHA1	1726
VNN1	1727		HOXC9	1727
DTNB	1728		EMX1	1728
NUDT3	1729		SLC27A3	1729
CBX5	1730		ZNF615	1730
SLC2A6	1731		PTPRB	1731
HMMR	1732		STEAP2	1732
C18orf21	1733		HCFC1R1	1733
SNX22	1734		GJA1	1734
TCF7L2	1735		ZNF675	1735
ZNF259	1736		CPT1A	1736
POLG	1737		COMMD3	1737
TRIM69	1738		PLEKHH3	1738
C12orf30	1739		AEBP1	1739
DHTKD1	1740		C1orf56	1740
DNMT1	1741		PIGG	1741
RTKN	1742		SORL1	1742
PRPF3	1743		ADAMTS15	1743
MFHAS1	1744		LOC200810	1744
GARS	1745		EPOR	1745
KCNC4	1746		MAPK3	1746
ZC3HAV1L	1747		ZNF254	1747
RASGRF1	1748		FAM128A	1748
ELOVL4	1749		BZW1	1749
CD274	1750		SFI1	1750
AKAP3	1751		FRS2	1751
STK17B	1752		CLTC	1752
RNF38	1753		C14orf102	1753
DENND4B	1754		TGM3	1754
CLIP4	1755		OVOL2	1755
FOXP4	1756		SQSTM1	1756
MDH1	1757		LCN12	1757
XPOT	1758		ARHGAP1	1758
TOPBP1	1759		CNIH	1759
KIF3C	1760		LRRC37A3	1760
C6orf106	1761		GSTM5	1761
CCK	1762		CYP2A6	1762
SVIL	1763		ZBTB7A	1763
LOC388152	1764		P2RY5	1764
FAM101A	1765		THRA	1765
NUDCD1	1766		HINT2	1766
SOAT1	1767		WDR61	1767
POU5F1P4	1768		CORO2A	1768
FHL3	1769		USP19	1769
COLEC11	1770		DOPEY2	1770
TAS1R1	1771		LCA5	1771
APOBEC3D	1772		CHST1	1772
NUP153	1773		CCDC22	1773
MYO9B	1774		PGGT1B	1774
LRRC42	1775		C14orf109	1775
FXYD5	1776		HARS2	1776
LAG3	1777		MRPL53	1777
USP13	1778		C17orf59	1778
RNF175	1779		ZNF365	1779
XPO7	1780		PNPO	1780
LGR5	1781		SHROOM3	1781
S100A10	1782		LIAS	1782
DAPP1	1783		FLJ30092	1783
RASGRP3	1784		FAM134C	1784
P2RY6	1785		TNRC6C	1785
DNM1L	1786		SLU7	1786
MTHFD2	1787		PLIN	1787
ACTR3	1788		RAB37	1788
BRAF	1789		FLJ12993	1789
LIMK2	1790		EHMT1	1790
SCARB1	1791		MUCL1	1791
CD58	1792		ZRSR1	1792
GNB1L	1793		C5orf32	1793
WIF1	1794		SAMD12	1794
EPB41L2	1795		ZFAND6	1795
ALG3	1796		PAIP2	1796
TANK	1797		TP53BP1	1797
ELK4	1798		ADRA2C	1798
MYOHD1	1799		SNX14	1799
ARSF	1800		PLA2G4B	1800
C1orf52	1801		ZNF764	1801
EIF2C3	1802		ITM2B	1802
BIN1	1803		FBXW4	1803
EFNB1	1804		C5orf21	1804
B4GALT5	1805		ALDH3A2	1805
SSBP1	1806		DENND2D	1806
GAN	1807		SLC25A35	1807
TNFRSF8	1808		FBXO16	1808
TRAF3IP3	1809		WDR90	1809
tcag7.1015	1810		HSD3B7	1810
BCAT1	1811		EGLN2	1811
DIRAS1	1812		ACBD4	1812
HTATIP2	1813		C20orf198	1813
NRBP2	1814		LETMD1	1814
ACTN4	1815		CX3CR1	1815
BIRC2	1816		BAG3	1816
ZNF391	1817		THRB	1817
ZNF667	1818		TSHZ3	1818
MMP1	1819		BPIL2	1819
C6orf162	1820		GALNT5	1820
TNFAIP2	1821		SHOC2	1821
ASB2	1822		STXBP4	1822
E2F5	1823		USP8	1823
FEN1	1824		LOC219854	1824
FZD6	1825		SCN2B	1825
POLR3D	1826		GALNT4	1826
DYRK4	1827		ZFHX3	1827
NEK2	1828		FLJ14154	1828
COQ3	1829		TTC30B	1829
C6orf57	1830		STARD13	1830
XPNPEP1	1831		UTP15	1831
UGT2B7	1832		FLJ25439	1832
SLC27A6	1833		RAB1B	1833
CPLX3	1834		RNF208	1834
APOBEC3A	1835		LOC338328	1835
KIF19	1836		HTRA3	1836
ANGPTL4	1837		LOC285141	1837
HEBP2	1838		SETD7	1838
UXS1	1839		MINPP1	1839
DHDH	1840		C9orf89	1840
YWHAQ	1841		SCRN2	1841
OTUD4	1842		MMP28	1842
MGC39606	1843		C6orf126	1843
C1orf164	1844		TMEM150	1844
RAD54B	1845		SMYD3	1845
EIF4EBP1	1846		LMBRD2	1846
tcag7.1260	1847		RELL1	1847
FAS	1848		SLC35F5	1848
MCOLN2	1849		NEGR1	1849
TMEM27	1850		LRRC36	1850
ZDHHC20	1851		GPC4	1851
PRKAA1	1852		ECE1	1852
PPM1F	1853		PSMC6	1853
E2F4	1854		SLC22A17	1854
MEX3B	1855		DNASE1	1855
DHX57	1856		PPCS	1856
FDX1	1857		FDXR	1857
AMPD2	1858		SERPINA6	1858
DCUN1D1	1859		DIS3L	1859
LTBP1	1860		SLC6A4	1860
KRTHB5	1861		SLC23A1	1861
CHST9	1862		SERINC2	1862
RECQL4	1863		APBB3	1863
IL1A	1864		N6AMT1	1864
NKRF	1865		ITGA11	1865
FXN	1866		GATAD1	1866
C12orf45	1867		PXN	1867
SMURF2	1868		C3orf14	1868
DNAH11	1869		SKIV2L2	1869
FXYD6	1870		TTC14	1870
MMP20	1871		NELL2	1871
IFI16	1872		ABCC6	1872
SLC26A7	1873		GOLGA2L1	1873
PTK7	1874		ALG11	1874
LGR6	1875		DECR2	1875
NPB	1876		ECHS1	1876
H2AFY2	1877		ARSD	1877
PEX13	1878		FAM26B	1878
SH3GLB1	1879		CITED1	1879
MTERFD1	1880		ELMO2	1880
TNFRSF9	1881		AADACL1	1881
CCT4	1882		LIPE	1882
RFX3	1883		GPR137	1883
KIF5B	1884		CPA6	1884
MRPL47	1885		RPGR	1885
VGF	1886		IMPDH2	1886
CIT	1887		GDF9	1887
TRMT1	1888		RGS4	1888
ZBED2	1889		ANAPC2	1889
ZW10	1890		MN1	1890
SPOCK2	1891		FLJ13195	1891
PHF5A	1892		SIGLEC8	1892
RPAP2	1893		FA2H	1893
AKR1B1	1894		PDE1A	1894
NETO2	1895		FBXO4	1895
C6orf153	1896		UBXD8	1896
DLL3	1897		MGLL	1897
GFOD2	1898		AREG	1898
AGBL5	1899		NAP1L3	1899
SMYD1	1900		SLITRK6	1900
CLIC4	1901		ZNF226	1901
MINA	1902		ZNF134	1902
ZNF232	1903		ANKRD5	1903
CDCA7L	1904		ZFHX4	1904
ARPM1	1905		CAPS2	1905
WISP3	1906		MAGEL2	1906
PODXL	1907		OTUD7B	1907
JRK	1908		ZNF99	1908
D15Wsu75e	1909		ZNF497	1909
TMSB10	1910		SRPX2	1910
DKK1	1911		FUZ	1911
PHACTR1	1912		CCDC85A	1912
SIRT5	1913		NEK4	1913
LOC57228	1914		DNASE2B	1914
C10orf10	1915		PRRT2	1915
IL6	1916		NAIP	1916
PRKAG2	1917		PDCD4	1917
RBM34	1918		MED29	1918
ACR	1919		SLC43A1	1919
SGCB	1920		EDIL3	1920
FBXO11	1921		DZIP3	1921
DKFZp761E198	1922		SLC44A1	1922
KRTDAP	1923		F13A1	1923
DUSP9	1924		LOC158381	1924
GSTA3	1925		RBM5	1925
POU2AF1	1926		LRP2BP	1926
RAB7L1	1927		FAM83E	1927
PPP1R8	1928		KIAA0372	1928
DUSP2	1929		CNOT8	1929
MGC16025	1930		RHOT2	1930
STARD4	1931		CHMP4A	1931
CSPG4	1932		ISCU	1932
CBLL1	1933		RP11-529I10.4	1933
PRICKLE1	1934		VPS13C	1934
TULP1	1935		COL4A5	1935
LOC401397	1936		LOC652968	1936
LOC388335	1937		WDR32	1937
TMPRSS13	1938		ZNF208	1938
MTAP	1939		ARMC2	1939
KRT75	1940		PRND	1940
SKI	1941		VPS16	1941
PLXDC2	1942		UBTD2	1942
C8ORFK29	1943		HSPA12B	1943
NRBF2	1944		SCD	1944
C4orf40	1945		BCAP29	1945
CUZD1	1946		TBCA	1946
ENOX2	1947		EML5	1947
NHN1	1948		ZMAT4	1948
CDC42EP3	1949		ABCD3	1949
EFS	1950		FLJ44894	1950
CRTC2	1951		ZNF443	1951
ERC2	1952		GALNTL1	1952
CASP2	1953		RAB3A	1953
DAZAP1	1954		HMGCR	1954
C6orf195	1955		FAM130A1	1955
SRF	1956		ROR2	1956
FAM26F	1957		PURA	1957
PNO1	1958		C14orf135	1958
AGMAT	1959		ATP2A3	1959
TXNDC5	1960		IPO11	1960
LARP5	1961		SYNGR2	1961
TIPRL	1962		WIPF2	1962
ANKH	1963		SPARC	1963
PLAGL2	1964		DHX40	1964
DGUOK	1965		CTSG	1965
NCAPD3	1966		ALG5	1966
CEP192	1967		KCND2	1967
NPR3	1968		PLXDC1	1968
GABRA5	1969		FAM98C	1969
CYP26B1	1970		BSCL2	1970
POU5F1P3	1971		MGAT4A	1971
ZBED4	1972		GARNL3	1972
TEX15	1973		SPTY2D1	1973
GOLT1B	1974		LDB2	1974
SLFN13	1975		WDR42A	1975
FAM122A	1976		SNX24	1976
BCAN	1977		DHPS	1977
SMURF1	1978		ULK1	1978
SLC15A1	1979		AMN1	1979
ACTL6A	1980		CHRNA6	1980
NSMAF	1981		DCN	1981
TIMM44	1982		ROBO2	1982
ST3GAL4	1983		SKAP1	1983
GK5	1984		PUNC	1984
FNBP4	1985		HD	1985
KLHL21	1986		PCYOX1L	1986
C9orf85	1987		JUND	1987
ADAM32	1988		NDE1	1988
PLEKHG6	1989		RGS12	1989
C21orf66	1990		GTF3C1	1990
HMGB3	1991		C16orf30	1991
CCL13	1992		BLNK	1992
GLG1	1993		CORO6	1993
EPRS	1994		CRIPAK	1994
FLJ36874	1995		LUZP2	1995
TFEB	1996		NAP1L2	1996
ZRANB2	1997		TSC1	1997
PCGF6	1998		ZFP62	1998
[truncated: 2,067 more rows]

## Sheet: SAM early HOX vs late HOX. Lund
SAM two class unpaired between HOXA2-A6/HOXB2-B8 expressors vs HOXA9-A12 expressors (Filtered from HOX genes involved in defining the groups)
UPREGULATED			DOWNREGULATED
SPOCD1	1		MTHFD2	1
ANXA10	2		NCAPG	2
ANKRD50	3		CCDC109B	3
D4S234E	4		UBE2C	4
HOXD1	5		HMGB2	5
SLITRK6	6		CDC20	6
PLCD3	7		PTTG3	7
TMPRSS4	8		PTTG1	8
BTBD16	9		CKAP2L	9
C10orf58	10		FAM72D	10
LOC404266	11		NDC80	11
SMAD3	12		TOP2A	12
FABP6	13		CDCA5	13
TSHZ2	14		TPX2	14
FAM174B	15		FAM83D	15
IRS1	16		CCNA2	16
AQP3	17		MELK	17
SSH3	18		TRIP13	18
CIRBP	19		KIFC1	19
NADSYN1	20		KIF15	20
SOX15	21		CEP55	21
AP1G2	22		STIL	22
DHRS3	23		AURKB	23
ARAP3	24		AURKA	24
TUBG2	25		KIF2C	25
SKAP2	26		ANLN	26
SYT8	27		CDCA3	27
SLC7A4	28		ASPM	28
ZNF385A	29		CCNB2	29
TMC7	30		PRC1	30
OBFC1	31		BUB1	31
PRKD1	32		TTK	32
SRPX2	33		E2F2	33
DGKA	34		MMD	34
DISP1	35		KIF20A	35
SKAP1	36		CENPF	36
AK022839	37		TK1	37
ST3GAL5	38		CDKN3	38
VSIG2	39		MCM2	39
SERP2	40		POLQ	40
CYP3A5	41		MCM6	41
HSD17B2	42		CENPA	42
PLCH2	43		NUSAP1	43
KLHL3	44		RFC4	44
AIG1	45		ECT2	45
ZNF608	46		NEK2	46
TNNI2	47		CCNE2	47
BHLHE41	48		CTSL2	48
CFH	49		CDC45	49
AMT	50		DLGAP5	50
DFNA5	51		CDK1	51
SYTL1	52		BIRC5	52
TSKU	53		OIP5	53
BTG2	54		MCM10	54
ABCC4	55		DHCR24	55
MAP3K5	56		CENPW	56
GDPD2	57		ASF1B	57
OR13A1	58		MAD2L1	58
GPR98	59		PAQR4	59
SLIT3	60		CENPN	60
PLXNB3	61		HMMR	61
CBR4	62		TRIB3	62
SPAG16	63		TYMS	63
ITM2C	64		CCNB1	64
PLCG2	65		POC1A	65
HEATR7B1	66		CDCA7	66
ALDH1L1	67		KIF14	67
EFNB1	68		FOXM1	68
SEMA6A	69		SH3KBP1	69
RIPK4	70		KIF11	70
SPATA20	71		CDCA8	71
EU154351	72		C1orf135	72
WNT7B	73		FAM64A	73
KRTAP5-2	74		KIF4A	74
ZNF211	75		HMOX1	75
MAN2C1	76		PLK4	76
PNCK	77		C17orf53	77
PLA2G10	78		LMNB1	78
BC062365	79		SPC25	79
PVRL1	80		NETO2	80
TXNIP	81		PRIM1	81
KIF13B	82		C1orf112	82
TMEM178	83		ATAD2	83
KIAA0564	84		FANCI	84
SORL1	85		RFC5	85
NGRN	86		UBE2T	86
C11orf1	87		C12orf48	87
SLC14A1	88		CLIC4	88
CAPN8	89		APOBEC3A	89
PTPN13	90		CDC25B	90
MMEL1	91		KNTC1	91
KRT13	92		S100A8	92
TFB1M	93		CKS2	93
GPRC5C	94		TARS	94
MECOM	95		HJURP	95
AGR2	96		CHEK1	96
EPHB6	97		INSIG1	97
MSRA	98		DEK	98
SH3TC1	99		KIAA0101	99
TSPAN31	100		TOPBP1	100
PLEKHH3	101		CENPK	101
TRIM2	102		RMI1	102
SEMA4B	103		CHAF1B	103
CARD11	104		CKS1B	104
NRG4	105		CENPE	105
EIF3L	106		FEN1	106
IQCA1	107		CTSL1	107
DAPL1	108		KIF18A	108
KRT7	109		PBK	109
DEGS2	110		ANXA3	110
SMAD6	111		GINS2	111
GOLT1A	112		KIAA1524	112
FAAH	113		WDR34	113
ADHFE1	114		CTNNAL1	114
FAH	115		TFRC	115
PYROXD2	116		MSH6	116
B3GALNT1	117		PHGDH	117
SHROOM2	118		ORC6	118
GKN1	119		GGH	119
PSD4	120		hNp95	120
TMEM8B	121		NCAPG2	121
CHD9	122		SGOL1	122
LY6D	123		KDELR3	123
CCND1	124		C11orf75	124
OVOL1	125		HMGCS1	125
GATA3	126		GPSM2	126
TNNT3	127		DTL	127
FGFR3	128		PRSS8	128
CYB5R1	129		BRCA1	129
DNAJA4	130		NMU	130
MAP7	131		CDC7	131
BAZ2B	132		FAM72A	132
ZNF581	133		ZWINT	133
SLC37A2	134		S100A9	134
EIF3D	135		EZH2	135
TRABD	136		CXCL10	136
FOXO1	137		MLF1	137
MST1R	138		LIPG	138
ETNK2	139		PSAT1	139
DUOX1	140		NUF2	140
TMEM9B	141		CNN3	141
LOC388588	142		MCM4	142
ASB13	143		SLC12A8	143
SH3BP1	144		UAP1	144
TMEM51	145		IL1F7	145
NPAS2	146		DNMT1	146
RSPH3	147		FBN2	147
ELMO3	148		SMS	148
CLCA4	149		C15orf48	149
PPP1R13B	150		MT1G	150
ATF7IP2	151		POLE2	151
F2RL1	152		OSBPL10	152
ACOXL	153		CLDN3	153
DHRS2	154		TROAP	154
CDC42EP5	155		TEAD2	155
LRMP	156		NAV2	156
UNC5B	157		TAP1	157
SEPW1	158		GGCT	158
SLC2A9	159		PI3	159
CAPNS2	160		RNASEH2A	160
CBX7	161		KCNG1	161
DHRS1	162		BLM	162
RAI1	163		CNFN	163
SPRED2	164		H2AFZ	164
SLC22A5	165		SLC31A2	165
IFT140	166		CYR61	166
PCCA	167		NCRNA00152	167
SH3BGRL	168		ASAP1	168
EIF4B	169		DOCK11	169
ALOX5	170		IGF2BP3	170
SERINC2	171		PLA2G7	171
MGST2	172		ACSL1	172
PLEKHG3	173		RRM2	173
SNRPN	174		CENPL	174
FZD3	175		NUCB2	175
RAPGEFL1	176		C17orf79	176
DBC1	177		GLT25D1	177
ABCC5	178		SNX8	178
GSTO2	179		MME	179
UST	180		MND1	180
TIGA1	181		C12orf75	181
NPEPL1	182		DHDH	182
FAM113B	183		SQLE	183
ALDH4A1	184		LOC146880	184
FAM170B	185		NCEH1	185
WNT10A	186		SEPT3	186
FGD5	187		S100A10	187
WDR27	188		PRR11	188
ZNF827	189		GMPS	189
FAM50B	190		KITLG	190
SLC2A1	191		CTHRC1	191
LDOC1	192		MMP9	192
AA532505	193		GNE	193
CA12	194		SNX10	194
LGMN	195		RFC3	195
VWA5A	196		CMPK1	196
DUOXA1	197		RRM1	197
CTTN	198		SLFN11	198
CHCHD5	199		GLIPR2	199
KDM5B	200		C11orf82	200
MBOAT7	201		CCL8	201
ARSD	202		RASSF2	202
GLS	203		FADS1	203
ERN2	204		HIST1H1C	204
PDE7B	205		NUPR1	205
LDHB	206		TNFRSF12A	206
NME3	207		BCL2L12	207
TP63	208		SERPINE2	208
PPFIBP2	209		IL17RB	209
SLC9A1	210		COL5A2	210
ZNF33B	211		IFI30	211
FAM3B	212		USP1	212
AP3M2	213		MT2A	213
ZFYVE21	214		TMEM106C	214
ANXA11	215		TMEM158	215
FAT2	216		MCM5	216
CNTN3	217		LRRC26	217
ATP8B1	218		DKK1	218
AES	219		KRT86	219
PDLIM1	220		IMPA2	220
TESC	221		SLC25A19	221
PSCA	222		NEURL3	222
FBP1	223		CALU	223
ZNF816	224		PEA15	224
ALG1L	225		IFIT2	225
GPX2	226		IL8	226
IL20RA	227		SOX9	227
SPG11	228		ANKRD13A	228
YBEY	229		TNFRSF1B	229
COL4A5	230		SLC39A2	230
TSPO	231		LYZ	231
ATOH8	232		S100A12	232
TBC1D4	233		CENPM	233
P53TG1	234		LOC284379	234
BX100511	235		GADD45G	235
ZNF296	236		ANXA1	236
NISCH	237		MESP1	237
BCKDHB	238		C18orf56	238
APCDD1	239		SPNS1	239
FAT1	240		UBE2S	240
FOXQ1	241		HLA-DMB	241
C3orf54	242		TIMELESS	242
TMEM181	243		MAD2L2	243
SYT17	244		CTPS	244
ABCA6	245		SPIN4	245
SLC44A3	246		SGOL2	246
LETMD1	247		GZMB	247
PLBD1	248		SALL4	248
ARHGAP1	249		DEGS1	249
MOAP1	250		TMSB15A	250
HSPB2-C11orf52	251		C16orf59	251
SPINK4	252		GBP1	252
BX105743	253		SULF1	253
CAPN12	254		TUBA1A	254
PYGL	255		AQP9	255
TTC8	256		FSTL1	256
LOC100240735	257		ITPKA	257
SPRY2	258		EBP	258
CHCHD10	259		SH3GL2	259
MR1	260		STX19	260
BCL11A	261		SLC9A3R1	261
AK124143	262		CCL5	262
VIPR1	263		PLEKHO1	263
SH3PXD2A	264		TACC3	264
RXRA	265		ME1	265
ZBTB7C	266		VRK1	266
IGF2	267		HIST2H4B	267
TRNP1	268		PPT1	268
SLC45A3	269		PDXP	269
GOT2	270		UCK2	270
BF034544	271		LAMP3	271
MSH3	272		RSAD2	272
TBCK	273		IL7R	273
JMJD7-PLA2G4B	274		LMNB2	274
SLC24A1	275		LYN	275
VAMP2	276		C9orf30	276
PLA2G4F	277		FPR3	277
NKAIN2	278		MNS1	278
H2AFY2	279		ARID3A	279
NLGN4X	280		SNRPB	280
PLEK2	281		RASGRP1	281
TNFRSF14	282		VASN	282
LOC283070	283		CDR2L	283
NSUN6	284		IL32	284
ECHDC2	285		SIRPA	285
AJ312026	286		CRIP1	286
ENTPD3	287		DPYSL2	287
APH1B	288		SERPINA1	288
ICAM2	289		LY96	289
FABP4	290		IFIT1	290
INPP1	291		LPCAT1	291
WNT5A	292		GDPD3	292
SAPS2	293		C13orf34	293
IDUA	294		FLVCR2	294
SLC4A11	295		FANCG	295
PIK3IP1	296		PLS3	296
PLEKHA6	297		ASAP2	297
AASS	298		SPHK1	298
C15orf17	299		KCNK12	299
METAP1	300		AK096649	300
NFAT5	301		LDLR	301
RPS9	302		EXOG	302
PROM2	303		TNFAIP6	303
BPAG1	304		NDE1	304
MPZL2	305		ELOVL5	305
ABLIM1	306		FANCE	306
ITGB4	307		SLC39A8	307
CTSH	308		HOPX	308
CYP4F12	309		CCNE1	309
SLC35A1	310		RPA3	310
INA	311		LOX	311
C11orf41	312		S100A7	312
ANKRA2	313		CLIC3	313
LOC389493	314		MGC87042	314
CR611239	315		MDC1	315
EIF3F	316		NANS	316
PTPRM	317		TUBA1C	317
FIG4	318		TUBA3D	318
DKK4	319		KRT80	319
TMEM154	320		TSPAN4	320
AHI1	321		ATL2	321
PPM1N	322		TUBB6	322
C9orf125	323		IFITM1	323
PHLPP1	324		SELL	324
GSTK1	325		SUSD3	325
FAM13A	326		GBP5	326
USP3	327		SLC16A10	327
TRIB2	328		PRDX4	328
TBX3	329		CENPQ	329
GMFG	330		BCMO1	330
MANSC1	331		SUSD2	331
IFNE	332		CCDC99	332
TRAK1	333		TM4SF1	333
TEF	334		CCL2	334
KRT15	335		CBX2	335
CAST	336		COL15A1	336
KRT19	337		POLA2	337
ID3	338		METRNL	338
POLR2A	339		SAC3D1	339
RAB25	340		HIST3H2A	340
CCDC24	341		PDIA5	341
STAT6	342		ACPP	342
AK025332	343		RNASE7	343
LAD1	344		STX2	344
C6orf192	345		BRIX1	345
BM551183	346		CARHSP1	346
BCAS1	347		COCH	347
TOLLIP	348		AIF1L	348
C11orf2	349		TSPAN5	349
GNGT1	350		LCN2	350
STK36	351		STOM	351
IVD	352		TUBB2B	352
TMEM47	353		EGR2	353
ST3GAL1	354		TXNRD1	354
DGKQ	355		DHFR	355
GJB4	356		GREM1	356
BC041843	357		SBSN	357
CYBA	358		RUNX3	358
CAPN3	359		RGS20	359
KCNH4	360		CD163	360
LOC728392	361		DUSP14	361
TTC17	362		CDA	362
FAM13B	363		RGS10	363
ITFG2	364		SPRR1A	364
RCOR3	365		TRMT5	365
TSPAN3	366		SQRDL	366
SFRS18	367		NID2	367
XRCC5	368		LPIN1	368
RPL13	369		E2F7	369
PGCP	370		STEAP1	370
TGFBR2	371		ACTN1	371
C21orf81	372		GP1BB	372
MICAL1	373		EFNA2	373
ICA1	374		BIN1	374
VLDLR	375		CHST15	375
RNF128	376		HLA-DRB4	376
LAMB3	377		CCL13	377
FRMD6	378		PLEK	378
FUCA1	379		LHX2	379
ARHGAP32	380		CXCL9	380
WBSCR20C	381		MAP6D1	381
VILL	382		RCAN1	382
ID1	383		CCDC90A	383
RBL2	384		SPRR3	384
C6orf48	385		C9orf9	385
RIP	386		RSRC1	386
ACADVL	387		RARRES1	387
TRIP6	388		GPR109A	388
STX1A	389		CCL4L2	389
LRP10	390		SRGN	390
AL713763	391		C6orf129	391
ZNF277	392		MAFB	392
SESN1	393		SLBP	393
KBTBD12	394		CXCL2	394
ZFPM1	395		MPP1	395
EDARADD	396		PLOD1	396
HSD17B8	397		CAV1	397
TNFRSF21	398		TMEM132A	398
ANAPC16	399		HIST1H4H	399
PEX11B	400		ADAP2	400
CTSE	401		YWHAH	401
PRDX5	402		SNAR-A3	402
HAS3	403		EPSTI1	403
FAM117B	404		CD248	404
ARRDC4	405		PTRF	405
MBIP	406		SLC2A3	406
PARP4	407		LAGE3	407
DENND2D	408		FCER1G	408
C16orf74	409		RRAGD	409
NDN	410		CELSR3	410
EEF1G	411		CD86	411
SALL2	412		SLC7A5	412
ZSWIM6	413		RTTN	413
MFSD6	414		ZMYND19	414
PLSCR3	415		KHDRBS3	415
RPS4X	416		CD52	416
SST	417		SLC1A3	417
IRX3	418		TTC32	418
CDC42EP4	419		PECR	419
PROC	420		MEX3B	420
MLLT10	421		NFIL3	421
IMPDH2	422		BCAR3	422
UGT1A1	423		LCP1	423
INTS10	424		SPRR1B	424
EPS8	425		VKORC1L1	425
PAK1	426		TNFRSF19	426
PTPRN2	427		COL4A1	427
TTC12	428		HLA-DMA	428
NSA2	429		C16orf53	429
WEE1	430		IGJ	430
FAM83H	431		CTSK	431
RCBTB2	432		PIK3AP1	432
BEX4	433		CNTNAP2	433
ZNF135	434		SAMSN1	434
C9orf95	435		KRTDAP	435
TBX1	436		MFAP2	436
ARHGEF6	437		STK3	437
ZBTB4	438		HSD11B2	438
C1orf106	439		COL3A1	439
GNAI1	440		MMP3	440
ZNF334	441		BAIAP2L2	441
METTL7A	442		PMP22	442
FAM150A	443		PSG6	443
TM2D2	444		RGS4	444
LMBRD1	445		C1S	445
AW817811	446		TAGLN2	446
RAB15	447		PPM1D	447
PIGB	448		UBE2V2	448
TMEM134	449		GABBR2	449
ARL6IP5	450		CXCL5	450
ZNF671	451		FOXD1	451
FOXA1	452		ISG20	452
AK3	453		CYP26B1	453
REEP5	454		CERCAM	454
RPL13AP6	455		PLEKHA4	455
HIGD2A	456		CA4	456
MIDN	457		DCBLD2	457
U79293	458		HIST1H2BC	458
LHPP	459		KRT6B	459
BMP7	460		IMPAD1	460
KBTBD11	461		GCNT3	461
BTBD10	462		LGALS1	462
IGFBP4	463		OLFML2B	463
ZCWPW1	464		CD83	464
SEL1L3	465		RECQL4	465
TRIM8	466		STC2	466
LRBA	467		RENBP	467
CYB5A	468		KRT14	468
KIAA1324L	469		FZD2	469
D26121	470		ADAM19	470
LPAR1	471		CD48	471
TGFBR3	472		TGFBI	472
LAMA5	473		CD247	473
DPEP2	474		SLC7A7	474
C7orf41	475		SERPINA3	475
LYPD6B	476		NOD2	476
ZNF552	477		PRIC285	477
PLA2G4A	478		MAGEA4	478
LRRC49	479		VAMP7	479
AKR1C2	480		CPA3	480
BX099811	481		CALD1	481
GSTO1	482		SULF2	482
H3F3B	483		HLA-DOB	483
RPAIN	484		SPRR2D	484
ELF1	485		PDZK1IP1	485
PHACTR3	486		GUCY1A3	486
ANO6	487		SNTB1	487
PDE4D	488		BARD1	488
LOC729966	489		GALK1	489
LANCL1	490		CD7	490
ACSBG1	491		MT1A	491
GPSM3	492		LILRB3	492
NDUFA10	493		HLA-DRA	493
GSDMB	494		GCLM	494
AI469069	495		ARRB1	495
TCN1	496		RBPMS2	496
NIPSNAP1	497		LAG3	497
ARHGEF19	498		IGLL1	498
YPEL5	499		C20orf27	499
HS3ST1	500		RAD1	500
STK32A	501		DENND2A	501
RERE	502		NRM	502
CAT	503		FAP	503
SLC22A17	504		LRRC20	504
BX648950	505		COL1A1	505
C3orf64	506		RASL11B	506
ITGB6	507		APOE	507
PRRG2	508		C10orf125	508
TMED10	509		KIF22	509
CXorf57	510		GLA	510
TRIM4	511		FAM46C	511
ZNF503	512		NASP	512
MAOA	513		TOMM5	513
C10orf11	514		C12orf56	514
FBXL2	515		WAS	515
CCDC106	516		PSMB9	516
AMY2B	517		RTN4R	517
HES5	518		PMEL	518
BQ441651	519		STRA13	519
ACP6	520		IL1R2	520
PLEKHH1	521		CYTIP	521
FXYD3	522		FGFBP1	522
RSPRY1	523		AK130049	523
BCL11B	524		HPSE	524
C10orf32	525		CDKN2A	525
SLC5A7	526		IFITM2	526
TBC1D8	527		NRCAM	527
NPHP3-ACAD11	528		GPSM1	528
PARP3	529		NPC1	529
LOXL1	530		SGCE	530
RPRM	531		MMP11	531
RNLS	532		GPR183	532
PPP1R13L	533		HSF2BP	533
S100P	534		CD14	534
ATP2B4	535		PIM2	535
CYP4F11	536		VTCN1	536
PLAG1	537		GPR68	537
FRY	538		SLC29A4	538
SERPINB5	539		PRSS3	539
EPHX2	540		TNC	540
GNPDA1	541		CCL4	541
PPARGC1B	542		IGFL1	542
HMGCS2	543		CAPG	543
SRSF5	544		RNASE1	544
CYFIP2	545		DSC2	545
MFSD3	546		PLCXD3	546
LARGE	547		SMG5	547
SCAMP5	548		SEC24D	548
ZMIZ1	549		MAGEA6	549
FOXC1	550		PRPS2	550
PKM2	551		C16orf75	551
COBLL1	552		CORO1A	552
N4BP2L2	553		MGAT4A	553
CDC14B	554		POSTN	554
C16orf67	555		ANGPT1	555
SLC6A8	556		BPGM	556
SEMA3F	557		CDKN2D	557
ZNF559	558		THY1	558
TOX3	559		IL13RA2	559
GLDN	560		EPCAM	560
UGGT2	561		LAMA4	561
SPATA18	562		FCGR2A	562
CADM1	563		MYB	563
EPHA2	564		HS3ST3A1	564
AHR	565		C2CD4B	565
AY358241	566		DBI	566
ACACB	567		KIAA0895	567
CSTF2T	568		DQ896666	568
PPARG	569		NUP107	569
USP47	570		PDGFRB	570
ABCB6	571		RAB3IL1	571
VANGL2	572		AKR1B1	572
SPINK1	573		C20orf111	573
OSBPL2	574		KRT33B	574
ZNF193	575		F5	575
PPP2R2B	576		RCN3	576
NFE2L2	577		COL1A2	577
KIAA1217	578		TUBB3	578
RGS17	579		SLC2A5	579
APBB3	580		FNDC4	580
SWAP70	581		COL5A1	581
TMEM175	582		MUC16	582
H19	583		BEND6	583
DACH2	584		TUBB2A	584
CNN2	585		PROS1	585
MRPS25	586		YWHAQ	586
COL17A1	587		HCLS1	587
CB243773	588		BCAT1	588
KRTCAP3	589		PDCD5	589
AW979271	590		SYT11	590
C11orf93	591		CD38	591
WDR61	592		ADA	592
SAMM50	593		DOCK2	593
ELF3	594		TCF4	594
FGGY	595		ARHGAP15	595
SLC38A2	596		GZMA	596
GPC1	597		ELOVL4	597
AX746718	598		MMP25	598
BMP3	599		C5orf13	599
IGF1R	600		DSCR8	600
LOC645166	601		PXDN	601
MUC2	602		NFIB	602
RPL12	603		IFI6	603
TMEM144	604		LRRC32	604
SNX31	605		RGS2	605
HSD17B4	606		TPSAB1	606
SLC16A9	607		LMCD1	607
CCDC130	608		SLMO1	608
FAHD2B	609		HLA-DQA1	609
NEIL2	610		MTFR1	610
ERCC5	611		UCHL1	611
CYP4F22	612		SHROOM3	612
CAMK1D	613		GAS1	613
SLC25A12	614		GPR109B	614
ZNF692	615		HLA-DRB6	615
TM7SF3	616		ACP5	616
CACNA1H	617		SNX4	617
TMEM30B	618		DAB2	618
AK095700	619		ACAA2	619
ELF5	620		SPRR2F	620
ZFHX3	621		TOMM34	621
TDH	622		SH2B3	622
NUDT18	623		C5orf39	623
MXD4	624		ISG15	624
DKFZp666K117	625		SRD5A1	625
DDIT4	626		OLFM4	626
ZBTB20	627		XKRX	627
MVP	628		GPT2	628
ADSSL1	629		GMNN	629
CYB5D2	630		SFRP2	630
SH3RF1	631		RPN2	631
FSCN1	632		CX3CL1	632
BZRAP1	633		RBP1	633
SRRM2	634		PDXK	634
STX6	635		ITGB2	635
CACNA1I	636		EIF2C2	636
C11orf70	637		ATL3	637
SH3BGRL3	638		CENPJ	638
NEDD4L	639		CD53	639
DA529130	640		IL1B	640
CDK5RAP3	641		LTB	641
C20orf108	642		EDNRA	642
RAVER2	643		GPX8	643
HNMT	644		C5orf46	644
ACAA1	645		CCL3	645
PPDPF	646		AK055561	646
ZMAT3	647		TESK2	647
SYPL1	648		S100A14	648
NR1H3	649		KRT20	649
PER2	650		IL17D	650
MIR1307	651		IRF8	651
PKIA	652		IL6	652
PPP1R9A	653		ICOS	653
GABBR1	654		GPX3	654
FEM1C	655		ZBED2	655
IL9R	656		GALR2	656
STX16	657		CITED4	657
INTS3	658		IGSF9	658
SNHG5	659		BEGAIN	659
DCDC5	660		TMEM200A	660
PLIN4	661		HPCAL1	661
HOGA1	662		EML1	662
TFF1	663		GPNMB	663
RBM5	664		HCST	664
GPR137B	665		CSF2RA	665
RAB34	666		GYPC	666
BC009629	667		C19orf10	667
LOC100506548	668		NAMPT	668
TSPAN12	669		TGM2	669
CTSO	670		CT45A3	670
LYPD6	671		FAM25A	671
GUSBP9	672		FNBP1	672
			CXCL1	673
			C12orf54	674
			PTH2R	675
			CD2	676
			COX7B2	677
			DLL3	678
			ANGPTL2	679
			CYP11A1	680
			HOMER2	681
			PPP1R14C	682
			PPP1R14D	683
			RTN3	684
			ATP6V0E2	685
			RGS1	686
			PRICKLE1	687
			FOXD2	688
			CHST7	689
			PSMG1	690
			POLE3	691
			KRT23	692
			IFNG	693
			PEG10	694
			KCNMB4	695
			HSPB8	696
			DNAJB11	697
			SUZ12	698
			IFITM3	699
			CXCL16	700
			B4GALT3	701
			GOLT1B	702
			HLA-DRB1	703
			SRXN1	704
			MT1H	705
			MYO5A	706
			ANKS1A	707
			DRAM1	708
			IGLL3P	709
			DPP4	710
			SERPINB2	711
			KIAA1949	712
			MAGEA10	713
			PLAUR	714
			CSAG1	715
			C1orf162	716
			PAPPA	717
			SLC5A6	718
			AMOT	719
			C1QC	720
			STC1	721
			AIF1	722
			MRPS17	723
			CD6	724
			ADAMDEC1	725
			SLC2A6	726
			FAM129B	727
			BTK	728
			PRKCDBP	729
			CA2	730
			MAFA	731
			CRABP2	732
			CFB	733
			LAIR2	734
			CST7	735
			GSDMC	736
			ACOT7	737
			MTRNR2L1	738
			DSG3	739
			CDK4	740
			SLC7A1	741
			RRBP1	742
			GBP4	743
			VIM	744
			CORO1C	745
			HAPLN3	746
			GPR37	747
			SFN	748
			OTUD1	749
			C19orf59	750
			BG205162	751
			TPST1	752
			ITGA5	753
			C19orf48	754
			ANXA9	755
			CSTA	756
			MAGEA9B	757
			ZIC2	758
			CYBB	759
			LOC81691	760
			EDN1	761
			ADM	762
			MFGE8	763
			SLC31A1	764
			NEU1	765
			HSD17B6	766
			KIAA1324	767
			DOCK10	768
			GIMAP4	769
			FCN1	770
			SLC41A2	771
			LYL1	772
			APOC1	773
			CXCL13	774
			FOXN2	775
			PSD2	776
			ECE2	777
			MYO1G	778
			TLCD1	779
			HLA-DPA1	780
			CD99	781
			FZD9	782
			VASH2	783
			PFKFB4	784
			CSAG2	785
			CCL3L3	786
			USP13	787
			ZDHHC18	788
			SERTAD4	789
			COL6A1	790
			GNLY	791
			KDELC2	792
			LGALS7	793
			SPRR2A	794
			PTMS	795
			C12orf24	796
			CTGF	797
			NKG7	798
			TMSB15B	799
			EFNA1	800
			CT45A6	801
			PRRX2	802
			PTGDS	803
			GAS6	804
			EHD1	805
			PGM2L1	806
			MRPL36	807
			GUCA2A	808
			BLVRB	809
			CDH13	810
			LILRA5	811
			KDELR2	812
			FAR2	813
			TYROBP	814
			ISLR	815
			CD19	816
			CHI3L2	817
			TWSG1	818
			MUC15	819
			MT1X	820
			C1GALT1	821
			C9orf21	822
			WNK4	823
			STAT1	824
			PLA2G16	825
			SERPINB7	826
			SCD	827
			SNX30	828
			CRH	829
			ZEB2	830
			TFAP2C	831
			PDGFRL	832
			ABHD3	833
			PIGU	834
			SLC25A43	835
			F3	836
			RNF24	837
			FNDC1	838
			HIST1H2BK	839
			COL4A2	840
			AK095707	841
			HAT1	842
			GSK3B	843
			CCRN4L	844
			GNG4	845
			SOX2	846
			RNF144A	847
			RHBDL3	848
			CYP51A1	849
			SNCA	850
			IL1F9	851
			C1R	852
			NCF1	853
			IFIT3	854
			ARHGAP9	855
			SELM	856
			FBLN1	857
			SERP1	858
			CD37	859
			HEYL	860
			LAYN	861
			H1F0	862
			SCIN	863
			SNCAIP	864
			MS4A6A	865
			TNFSF13B	866
			ISL1	867
			CTAG2	868
			SLC11A2	869
			PSMB7	870
			EPHX1	871
			C3orf39	872
			VGLL3	873
			BRSK1	874
			IGSF6	875
			TYRO3	876
			FAM161A	877
			RASAL3	878
			BOLA2	879
			GFPT1	880
			FAM43A	881
			LILRB4	882
			SOD2	883
			PDRG1	884
			NRP1	885
			ATP6V1B1	886
			PLXNA1	887
			AP1S2	888
			MED1	889
			SLCO4A1	890
			TMEM45A	891
			PRKCI	892
			GZMK	893
			WARS	894
			CLDN8	895
			CR624623	896
			PLEKHF1	897
			COL10A1	898
			AADAC	899
			SAA2	900
			CEACAM5	901
			ODZ1	902
			DPM1	903
			CAMK1G	904
			RALBP1	905
			GLIPR1	906
			S100A7A	907
			MGP	908
			RNF144B	909
			KCNJ2	910
			ALDH1A1	911
			GAGE6	912
			CPVL	913
			OASL	914
			TUBB	915
			MSN	916
			TAP2	917
			ANPEP	918
			NRIP1	919
			UBD	920
			SHISA2	921
			CXCL11	922
			DUSP23	923
			PGD	924
			PLAU	925
			CCR7	926
			BC090942	927
			MZB1	928
			LIX1L	929
			TOX2	930
			CHN1	931
			NEDD9	932
			EMP1	933
			PDE4B	934
			MYLK	935
			CDH11	936
			MCM3	937
			ROR2	938
			SURF4	939
			GOLPH3	940
			THOC4	941
			DKFZp686O16217	942
			APBB1IP	943

## Sheet: HOXA2-bound genes
HOXA2-bound genes among the upregulated genes of the HOXA2-A6/HOXB2-B8 expressors.
TGFBR3
FGGY
RERE
RAVER2
SLC44A3
PLA2G4A
ELF3
EDARADD
DHRS3
TMEM51
SLC9A1
FAAH
CYB5R1
LYPD6B
BAZ2B
SPAG16
XRCC5
BCL11A
ACOXL
LYPD6
NFE2L2
FAM117B
IQCA1
NDUFA10
TRIB2
YPEL5
SPRED2
SLC5A7
RPRM
DAPL1
ITGB6
SLC25A12
IRS1
CNTN3
ZBTB20
MECOM
TGFBR2
TP63
ZNF827
TRIM2
SLC2A9
SPATA18
FAM13A
LRBA
ANXA10
SH3RF1
FAT1
TMEM154
CTSO
PDE4D
ZSWIM6
GPR98
CAST
SEMA6A
ZNF608
STK32A
PPARGC1B
SLIT3
NSA2
F2RL1
FIG4
PDE7B
LMBRD1
BCKDHB
AHI1
MAP3K5
UST
RGS17
TFB1M
FOXQ1
FOXC1
FAM50B
PTPRN2
ICA1
GNAI1
PPP1R9A
KIF13B
ADHFE1
PKIA
ST3GAL1
LPAR1
DACH2
CAMK1D
MLLT10
C10orf11
RNLS
H2AFY2
ZMIZ1
LHPP
ASB13
GATA3
CSTF2T
ZNF503
CADM1
PVRL1
ARHGAP32
PPFIBP2
USP47
SORL1
TNNT3
WEE1
ELF5
SSH3
ANO6
TBX3
FOXO1
SERP2
TBC1D4
PCCA
SPRY2
SLITRK6
PRKD1
FRMD6
TMED10
TMEM30B
TTC8
BCL11B
USP3
SMAD3
IGF1R
SMAD6
ARRDC4
ATF7IP2
CHD9
TOX3
ZFHX3
PLCG2
IRX3
GOT2
SKAP1
IGFBP4
PTPRM
ATP8B1
NEDD4L
PHLPP1
SLC14A1
CCDC130
CAPN12
TSHZ2
BMP7
PHACTR3
BCAS1
SAMM50

## Sheet: QTC genes
Lipid Metabolism QTC	Keratinization QTC	Late Cell Cycle QTC
FBP1	VSNL1	PRIM1
ACER2	KRT14	WDR34
PKHD1	TGM1	CCNB1
CAPN5	SERPINB4	SLFN11
S100P	GSDMC	SGOL1
TMEM51	KRT6A	FAM83D
DHRS2	LGALS7	MCM2
CYP4F22	SFN	CHAF1B
SPINK1	SPRR2A	MCM4
ACSL5	BG205162	MCM5
ST3GAL5	C12orf54	POLA2
TBX3	SPRR2D	NDC80
HPGD	HOXD11	KNTC1
TGFBR3	KRT6C	CDCA8
FAM3B	KRT5	CBX2
ATP8B1	DSG3	hNp95
RNF128	KRT6B	UBE2C
SNCG	HOXD10	HMMR
SLC44A3	IL20RB	BIRC5
GATA3	RHCG	CTPS
LARGE	AHNAK2	TYMS
PPARG	SPRR2F	AURKA
BQ441651	FGFBP1	SNRPB
ICA1		TUBA1A
GGT6		ANLN
RAB11A		FOXM1
TRAK1		CDCA5
VSIG2		CDKN3
BCAS1		BUB1
RAB15		CENPL
FAM174B		CCNB2
SLC29A3		ECT2
FOXA1		UBE2T
GOLT1A		LMNB1
PPFIBP2		C1orf135
DENND2D		MCM6
AK024898		LOC146880
ACAA1		CTSL2
DNAJA4		CKAP2L
HMGCS2		CENPM
C10orf116		ASF1B
CYP2J2		GMPS
		PAQR4
		PRR11
		POLE2
		TK1
		C17orf53
		RPA3
		EZH2
		KIF18A
		C16orf59
		CCNE2
		H2AFZ
		CDCA3
		MELK
		CDCA7
		NUF2
		CKS2
		KIAA1524
		SNX8
		AURKB
		SPC25
		NEK2
		KIF20A
		CHEK1
		GINS2
		TOP2A
		GPSM2
		CENPE
		MSH6
		ATAD2
		CDC20
		TPX2
		C17orf79
		STIL
		CDC45
		FAM72D
		KIF14
		CDC7
		CCDC109B
		MCM10
		CENPW
		FAM72A
		CEP55
		FAM64A
		KIF11
		TROAP
		E2F2
		FADS1
		TUBA1C
		NCAPG
		BLM
		TTK
		HMGB2
		CENPA
		TRIP13
		POC1A
		CDC25B
		KIF2C
		DTL
		FANCI
		RFC4
		HJURP
		RFC5
		ZWINT
		DLGAP5
		PTTG3
		PRC1
		PLK4
		NUSAP1
		MNS1
		RNASEH2A
		CCNA2
		FEN1
		KIF4A
		MMD
		BRCA1
		DNMT1
		KIFC1
		C1orf112
		KIF15
		TIMELESS
		PTTG1
		SLC25A19
		NCAPG2
		POLQ
		OIP5
		ASPM
		MAD2L2
